# Supplementary material for: N-(5-Bromo­pyridin-2-yl)acetamide
Source: Acta Crystallogr Sect E Struct Rep Online. 2011 Jul 16;67(Pt 8):o2043. doi: 10.1107/S1600536811027553 (PMC3213491; doi:10.1107/S1600536811027553)
Supplement: Supplementary file 1 [file e-67-o2043-sup1.cif]

##############################################################################
#                                                                            #
# This CIF contains the data in a paper accepted for publication in          #
# Acta Crystallographica Section E. It conforms to the requirements of       #
# Notes for Authors for Acta Crystallographica Section E, and has been       #
# peer reviewed under the auspices of the IUCr Commission on Journals.       #
#                                                                            #
# Full details of the Crystallographic Information File format               #
# are given in the paper "The Crystallographic Information File (CIF):       #
# a New Standard Archive File for Crystallography" by S. R. Hall, F. H.      #
# Allen and I. D. Brown [Acta Cryst. (1991), A47, 655-685].                  #
#                                                                            #
# The current version of the core CIF dictionary is obtainable from          #
# ftp://ftp.iucr.org/pub/cif_core.dic.                                       #
#                                                                            #
# Software is freely available for graphical display of the structure(s)     #
# in this CIF. For information consult the CIF software page                 #
# http://www.iucr.org/resources/cif/software.                                #
#                                                                            #
# This file may be used for bona fide research purposes within the           #
# scientific community so long as proper attribution is given to the journal # 
# article from which it was obtained.                                        #
#                                                                            #
##############################################################################
data_global
_audit_creation_method     'form.cif (version 2.0)'
_journal_data_validation_number     ?
_journal_date_recd_electronic     2011-06-25
_journal_date_accepted     2011-07-09
_journal_name_full     'Acta Crystallographica, Section E'
_journal_year     2011
_journal_volume     67
_journal_issue      8
_journal_page_first     o2043
_journal_page_last     o2043
_journal_paper_category     QO
_journal_coeditor_code     HB5933
_publ_contact_author_name     'Prof. Fun, Hoong-Kun'
_publ_contact_author_address
;
      X-ray Crystallography Unit
      School of Physics
      Universiti Sains Malaysia
      11800 USM, Penang
      MALAYSIA
;
_publ_contact_author_email     'hkfun@usm.my'
_publ_contact_author_fax     '604 6579150'
_publ_contact_author_phone     '604 6533652'
_publ_section_title
;
<i>N</i>-(5-Bromopyridin-2-yl)acetamide
;
loop_
    _publ_author_name
    _publ_author_footnote
    _publ_author_address
    'Hoong-Kun Fun'
;
      Thomson Reuters ResearcherID: A-3561-2009.
;
;
      X-ray Crystallography Unit
      School of Physics
      Universiti Sains Malaysia
      11800 USM, Penang
      Malaysia
;
    'Tara Shahani' ?
;     X-ray Crystallography Unit
      School of Physics
      Universiti Sains Malaysia
      11800 USM, Penang
      Malaysia
;
    'Rajesha Kumar' ?
;
      Department of Chemistry,
      National Institute of Technology--Karnataka,
      Surathkal,
      Mangalore 575 025,
      India
;
    'Arun M. Isloor' ?
;
      Department of Chemistry,
      National Institute of Technology--Karnataka,
      Surathkal,
      Mangalore 575 025,
      India
;
    'Kammasandra N. Shivananda' ?
;
     Schulich Faculty of Chemistry,
     Technion Israel Institute of Technology,
     Haifa 32000,
     Israel
;
data_I
_audit_creation_method     SHELXL-97
_chemical_name_systematic
;
<i>N</i>-(5-Bromopyridin-2-yl)acetamide
;
_chemical_name_common     ?
_chemical_formula_moiety     'C7 H7 Br N2 O'
_chemical_formula_sum     'C7 H7 Br N2 O'
_chemical_formula_iupac     'C7 H7 Br N2 O'
_chemical_formula_weight     215.06
_chemical_melting_point     ?
_symmetry_cell_setting     triclinic
_symmetry_space_group_name_H-M     'P -1'
_symmetry_space_group_name_Hall     '-P 1'
loop_
    _symmetry_equiv_pos_as_xyz
    'x, y, z'
    '-x, -y, -z'
_cell_length_a     4.0014(3)
_cell_length_b     8.7232(6)
_cell_length_c     23.0626(18)
_cell_angle_alpha     82.1270(10)
_cell_angle_beta     86.8970(10)
_cell_angle_gamma     85.9320(10)
_cell_volume     794.60(10)
_cell_formula_units_Z     4
_cell_measurement_reflns_used     3316
_cell_measurement_theta_min     2.76
_cell_measurement_theta_max     30.53
_cell_measurement_temperature     296(2)
_exptl_crystal_description     'needle'
_exptl_crystal_colour     'colourless'
_exptl_crystal_size_max     0.77
_exptl_crystal_size_mid     0.15
_exptl_crystal_size_min     0.09
_exptl_crystal_density_diffrn     1.798
_exptl_crystal_density_meas     ?
_exptl_crystal_density_method     'not measured'
_exptl_crystal_F_000     424
_exptl_absorpt_coefficient_mu     5.113
_exptl_absorpt_correction_type     multi-scan
_exptl_absorpt_process_details     '(<i>SADABS</i>; Bruker, 2009)'
_exptl_absorpt_correction_T_min     0.111
_exptl_absorpt_correction_T_max     0.665
_exptl_special_details     ?
_diffrn_ambient_temperature     296(2)
_diffrn_radiation_type     MoK\a
_diffrn_radiation_wavelength     0.71073
_diffrn_radiation_source     'fine-focus sealed tube'
_diffrn_radiation_monochromator     graphite
_diffrn_measurement_device_type     'Bruker SMART APEXII CCD'
_diffrn_measurement_method     '\f and \w'
_diffrn_detector_area_resol_mean     ?
_diffrn_reflns_number     13194
_diffrn_reflns_av_R_equivalents     0.0247
_diffrn_reflns_av_sigmaI/netI     0.0333
_diffrn_reflns_theta_min     1.78
_diffrn_reflns_theta_max     31.23
_diffrn_reflns_theta_full     31.23
_diffrn_measured_fraction_theta_max     0.993
_diffrn_measured_fraction_theta_full     0.993
_diffrn_reflns_limit_h_min     -5
_diffrn_reflns_limit_h_max     5
_diffrn_reflns_limit_k_min     -12
_diffrn_reflns_limit_k_max     12
_diffrn_reflns_limit_l_min     -33
_diffrn_reflns_limit_l_max     33
_diffrn_standards_number     0
_diffrn_standards_interval_count     .
_diffrn_standards_interval_time     .
_diffrn_standards_decay_%     ?
_refine_special_details
;
Refinement of <i>F</i>^2^ against ALL reflections. The weighted <i>R</i>-factor
<i>wR</i> and goodness of fit <i>S</i> are based on <i>F</i>^2^, conventional
<i>R</i>-factors <i>R</i> are based on <i>F</i>, with <i>F</i> set to zero for
negative <i>F</i>^2^. The threshold expression of <i>F</i>^2^ >
\s(<i>F</i>^2^) is used only for calculating <i>R</i>-factors(gt) <i>etc</i>.
and is not relevant to the choice of reflections for refinement.
<i>R</i>-factors based on <i>F</i>^2^ are statistically about twice as large
as those based on <i>F</i>, and <i>R</i>- factors based on ALL data will be
even larger.
;
_reflns_number_total     5134
_reflns_number_gt     3193
_reflns_threshold_expression     I>2\s(I)
_refine_ls_structure_factor_coef     Fsqd
_refine_ls_matrix_type     full
_refine_ls_R_factor_all     0.0650
_refine_ls_R_factor_gt     0.0314
_refine_ls_wR_factor_gt     0.0700
_refine_ls_wR_factor_ref     0.0810
_refine_ls_goodness_of_fit_ref     1.003
_refine_ls_restrained_S_all     1.003
_refine_ls_number_reflns     5134
_refine_ls_number_parameters     201
_refine_ls_number_restraints     0
_refine_ls_hydrogen_treatment     constr
_refine_ls_weighting_scheme     calc
_refine_ls_weighting_details
         'calc w=1/[\s^2^(Fo^2^)+(0.0360P)^2^+0.0264P] where P=(Fo^2^+2Fc^2^)/3'
_atom_sites_solution_hydrogens     geom
_atom_sites_solution_primary     direct
_atom_sites_solution_secondary     difmap
_refine_ls_shift/su_max     0.006
_refine_ls_shift/su_mean     0.000
_refine_diff_density_max     0.346
_refine_diff_density_min     -0.246
_refine_ls_extinction_method     none
_refine_ls_extinction_coef     ?
loop_
    _atom_type_symbol
    _atom_type_description
    _atom_type_scat_dispersion_real
    _atom_type_scat_dispersion_imag
    _atom_type_scat_source
    'C' 'C' 0.0033 0.0016
                         'International Tables Vol C Tables 4.2.6.8 and 6.1.1.4'
    'H' 'H' 0.0000 0.0000
                         'International Tables Vol C Tables 4.2.6.8 and 6.1.1.4'
    'N' 'N' 0.0061 0.0033
                         'International Tables Vol C Tables 4.2.6.8 and 6.1.1.4'
    'O' 'O' 0.0106 0.0060
                         'International Tables Vol C Tables 4.2.6.8 and 6.1.1.4'
    'Br' 'Br' -0.2901 2.4595
                         'International Tables Vol C Tables 4.2.6.8 and 6.1.1.4'
_computing_data_collection     'APEX2 (Bruker, 2009)'
_computing_cell_refinement     'SAINT (Bruker, 2009)'
_computing_data_reduction     'SAINT (Bruker, 2009)'
_computing_structure_solution     'SHELXTL (Sheldrick, 2008)'
_computing_structure_refinement     'SHELXTL (Sheldrick, 2008)'
_computing_molecular_graphics     'SHELXTL (Sheldrick, 2008)'
_computing_publication_material
;
SHELXTL (Sheldrick, 2008) and PLATON (Spek, 2009)
;
loop_
    _atom_site_type_symbol
    _atom_site_label
    _atom_site_fract_x
    _atom_site_fract_y
    _atom_site_fract_z
    _atom_site_U_iso_or_equiv
    _atom_site_adp_type
    _atom_site_calc_flag
    _atom_site_refinement_flags
    _atom_site_occupancy
    _atom_site_symmetry_multiplicity
    _atom_site_disorder_assembly
    _atom_site_disorder_group
    Br Br1A 0.84865(6) 0.73249(2) 0.465121(9) 0.05565(9) Uani d . 1 1 . .
    O O1A 0.4679(4) 0.97838(16) 0.73640(6) 0.0613(5) Uani d . 1 1 . .
    N N1A 0.4235(5) 0.63040(18) 0.63081(7) 0.0492(4) Uani d . 1 1 . .
    N N2A 0.3137(4) 0.75247(17) 0.71180(6) 0.0433(4) Uani d . 1 1 . .
    H H1NA 0.2221 0.6674 0.7226 0.052 Uiso d R 1 1 . .
    C C1A 0.5431(6) 0.6264(2) 0.57599(9) 0.0509(5) Uani d . 1 1 . .
    H H1AA 0.5303 0.5356 0.5595 0.061 Uiso calc R 1 1 . .
    C C2A 0.6845(5) 0.7499(2) 0.54257(8) 0.0433(4) Uani d . 1 1 . .
    C C3A 0.7046(6) 0.8840(2) 0.56632(9) 0.0517(5) Uani d . 1 1 . .
    H H3AA 0.7967 0.9695 0.5444 0.062 Uiso calc R 1 1 . .
    C C4A 0.5868(6) 0.8907(2) 0.62322(9) 0.0515(5) Uani d . 1 1 . .
    H H4AA 0.6018 0.9801 0.6405 0.062 Uiso calc R 1 1 . .
    C C5A 0.4449(5) 0.7612(2) 0.65427(8) 0.0397(4) Uani d . 1 1 . .
    C C6A 0.3318(5) 0.8566(2) 0.74991(8) 0.0427(4) Uani d . 1 1 . .
    C C7A 0.1744(6) 0.8125(3) 0.80974(9) 0.0568(6) Uani d . 1 1 . .
    H H7AA 0.0849 0.6942 0.8167 0.085 Uiso d PR 0.57(3) 1 A 1
    H H7AB -0.0154 0.9051 0.8188 0.085 Uiso d PR 0.57(3) 1 A 1
    H H7AC 0.3210 0.8117 0.8427 0.085 Uiso d PR 0.57(3) 1 A 1
    H H7AD 0.2003 0.8929 0.8334 0.085 Uiso d PR 0.43(3) 1 A 2
    H H7AE 0.2826 0.7172 0.8275 0.085 Uiso d PR 0.43(3) 1 A 2
    H H7AF -0.0598 0.7992 0.8067 0.085 Uiso d PR 0.43(3) 1 A 2
    Br Br1B 0.14559(6) 0.24850(3) 1.034407(9) 0.05895(9) Uani d . 1 1 . .
    O O1B 0.9318(4) 0.47747(16) 0.76218(6) 0.0586(4) Uani d . 1 1 . .
    N N1B 0.4457(5) 0.13387(19) 0.87208(7) 0.0566(5) Uani d . 1 1 . .
    N N2B 0.6803(4) 0.25146(17) 0.78696(6) 0.0464(4) Uani d . 1 1 . .
    H H1NB 0.6598 0.1634 0.7785 0.056 Uiso d R 1 1 . .
    C C1B 0.3245(7) 0.1341(2) 0.92681(10) 0.0594(6) Uani d . 1 1 . .
    H H1BA 0.2365 0.0441 0.9461 0.071 Uiso calc R 1 1 . .
    C C2B 0.3226(5) 0.2599(2) 0.95615(8) 0.0443(5) Uani d . 1 1 . .
    C C3B 0.4515(6) 0.3934(2) 0.92795(9) 0.0513(5) Uani d . 1 1 . .
    H H3BA 0.4549 0.4804 0.9471 0.062 Uiso calc R 1 1 . .
    C C4B 0.5752(6) 0.3965(2) 0.87127(9) 0.0506(5) Uani d . 1 1 . .
    H H4BA 0.6621 0.4857 0.8511 0.061 Uiso calc R 1 1 . .
    C C5B 0.5681(5) 0.2635(2) 0.84446(8) 0.0403(4) Uani d . 1 1 . .
    C C6B 0.8508(5) 0.3553(2) 0.74883(8) 0.0430(4) Uani d . 1 1 . .
    C C7B 0.9337(6) 0.3063(2) 0.68947(8) 0.0535(5) Uani d . 1 1 . .
    H H7BA 1.0711 0.3804 0.6667 0.080 Uiso calc R 1 1 . .
    H H7BB 0.7302 0.3009 0.6698 0.080 Uiso calc R 1 1 . .
    H H7BC 1.0528 0.2062 0.6939 0.080 Uiso calc R 1 1 . .
loop_
    _atom_site_aniso_label
    _atom_site_aniso_U_11
    _atom_site_aniso_U_22
    _atom_site_aniso_U_33
    _atom_site_aniso_U_12
    _atom_site_aniso_U_13
    _atom_site_aniso_U_23
    Br1A 0.06525(17) 0.05384(14) 0.05063(13) -0.01839(11) 0.01455(10)
                                                                     -0.01617(9)
    O1A 0.0935(13) 0.0446(8) 0.0504(8) -0.0284(8) 0.0052(8) -0.0140(6)
    N1A 0.0661(12) 0.0349(8) 0.0487(9) -0.0178(8) 0.0068(8) -0.0091(7)
    N2A 0.0546(11) 0.0322(8) 0.0439(9) -0.0118(7) 0.0042(8) -0.0063(6)
    C1A 0.0665(15) 0.0360(9) 0.0532(11) -0.0158(10) 0.0074(10) -0.0145(8)
    C2A 0.0470(12) 0.0400(10) 0.0445(10) -0.0104(9) 0.0036(9) -0.0099(8)
    C3A 0.0658(15) 0.0391(10) 0.0520(11) -0.0220(10) 0.0111(10) -0.0080(8)
    C4A 0.0726(16) 0.0332(9) 0.0519(11) -0.0193(10) 0.0085(10) -0.0128(8)
    C5A 0.0407(11) 0.0332(9) 0.0463(10) -0.0064(8) -0.0009(8) -0.0074(7)
    C6A 0.0502(12) 0.0378(9) 0.0413(9) -0.0058(9) -0.0029(8) -0.0076(7)
    C7A 0.0728(16) 0.0567(12) 0.0427(11) -0.0150(12) 0.0061(10) -0.0107(9)
    Br1B 0.06627(17) 0.06192(15) 0.05093(13) -0.02114(12) 0.01604(11)
                                                                    -0.01425(10)
    O1B 0.0785(11) 0.0464(8) 0.0529(8) -0.0275(8) 0.0091(7) -0.0069(6)
    N1B 0.0841(14) 0.0414(9) 0.0473(9) -0.0249(9) 0.0121(9) -0.0120(7)
    N2B 0.0627(12) 0.0340(8) 0.0443(9) -0.0145(8) 0.0051(8) -0.0087(6)
    C1B 0.0811(17) 0.0427(11) 0.0564(12) -0.0266(11) 0.0164(12) -0.0103(9)
    C2B 0.0432(12) 0.0468(10) 0.0444(10) -0.0127(9) 0.0056(8) -0.0088(8)
    C3B 0.0667(15) 0.0384(10) 0.0517(11) -0.0149(10) 0.0071(10) -0.0141(8)
    C4B 0.0701(15) 0.0328(9) 0.0500(11) -0.0175(9) 0.0070(10) -0.0063(8)
    C5B 0.0452(12) 0.0333(9) 0.0438(10) -0.0093(8) -0.0007(8) -0.0073(7)
    C6B 0.0466(12) 0.0375(9) 0.0448(10) -0.0068(9) -0.0016(8) -0.0031(8)
    C7B 0.0610(15) 0.0532(12) 0.0471(11) -0.0127(11) 0.0065(10) -0.0081(9)
_geom_special_details
;
All e.s.d.'s (except the e.s.d. in the dihedral angle between two l.s. planes)
are estimated using the full covariance matrix. The cell e.s.d.'s are taken
into account individually in the estimation of e.s.d.'s in distances, angles
and torsion angles; correlations between e.s.d.'s in cell parameters are only
used when they are defined by crystal symmetry. An approximate (isotropic)
treatment of cell e.s.d.'s is used for estimating e.s.d.'s involving l.s.
planes.
;
loop_
    _geom_bond_atom_site_label_1
    _geom_bond_atom_site_label_2
    _geom_bond_site_symmetry_2
    _geom_bond_distance
    _geom_bond_publ_flag
    Br1A C2A . 1.8914(18) ?
    O1A C6A . 1.223(2) ?
    N1A C1A . 1.331(3) ?
    N1A C5A . 1.338(2) ?
    N2A C6A . 1.356(2) ?
    N2A C5A . 1.395(2) ?
    N2A H1NA . 0.8514 ?
    C1A C2A . 1.374(3) ?
    C1A H1AA . 0.9300 ?
    C2A C3A . 1.367(3) ?
    C3A C4A . 1.378(3) ?
    C3A H3AA . 0.9300 ?
    C4A C5A . 1.391(3) ?
    C4A H4AA . 0.9300 ?
    C6A C7A . 1.498(3) ?
    C7A H7AA . 1.1046 ?
    C7A H7AB . 1.1020 ?
    C7A H7AC . 0.9834 ?
    C7A H7AD . 0.9601 ?
    C7A H7AE . 0.9601 ?
    C7A H7AF . 0.9600 ?
    Br1B C2B . 1.8951(18) ?
    O1B C6B . 1.218(2) ?
    N1B C1B . 1.328(3) ?
    N1B C5B . 1.331(2) ?
    N2B C6B . 1.365(2) ?
    N2B C5B . 1.392(2) ?
    N2B H1NB . 0.8288 ?
    C1B C2B . 1.365(3) ?
    C1B H1BA . 0.9300 ?
    C2B C3B . 1.373(3) ?
    C3B C4B . 1.370(3) ?
    C3B H3BA . 0.9300 ?
    C4B C5B . 1.390(3) ?
    C4B H4BA . 0.9300 ?
    C6B C7B . 1.503(3) ?
    C7B H7BA . 0.9600 ?
    C7B H7BB . 0.9600 ?
    C7B H7BC . 0.9600 ?
loop_
    _geom_angle_atom_site_label_1
    _geom_angle_atom_site_label_2
    _geom_angle_atom_site_label_3
    _geom_angle_site_symmetry_1
    _geom_angle_site_symmetry_3
    _geom_angle
    _geom_angle_publ_flag
    C1A N1A C5A . . 117.99(17) ?
    C6A N2A C5A . . 127.87(16) ?
    C6A N2A H1NA . . 120.4 ?
    C5A N2A H1NA . . 111.7 ?
    N1A C1A C2A . . 123.21(18) ?
    N1A C1A H1AA . . 118.4 ?
    C2A C1A H1AA . . 118.4 ?
    C3A C2A C1A . . 118.88(18) ?
    C3A C2A Br1A . . 121.10(14) ?
    C1A C2A Br1A . . 120.01(14) ?
    C2A C3A C4A . . 119.17(18) ?
    C2A C3A H3AA . . 120.4 ?
    C4A C3A H3AA . . 120.4 ?
    C3A C4A C5A . . 118.69(17) ?
    C3A C4A H4AA . . 120.7 ?
    C5A C4A H4AA . . 120.7 ?
    N1A C5A C4A . . 122.06(18) ?
    N1A C5A N2A . . 113.20(16) ?
    C4A C5A N2A . . 124.74(16) ?
    O1A C6A N2A . . 122.27(17) ?
    O1A C6A C7A . . 122.17(17) ?
    N2A C6A C7A . . 115.57(17) ?
    C6A C7A H7AA . . 113.6 ?
    C6A C7A H7AB . . 108.3 ?
    H7AA C7A H7AB . . 115.1 ?
    C6A C7A H7AC . . 115.8 ?
    H7AA C7A H7AC . . 102.8 ?
    H7AB C7A H7AC . . 100.6 ?
    C6A C7A H7AD . . 109.4 ?
    H7AA C7A H7AD . . 136.6 ?
    H7AB C7A H7AD . . 53.5 ?
    H7AC C7A H7AD . . 51.1 ?
    C6A C7A H7AE . . 109.4 ?
    H7AA C7A H7AE . . 50.3 ?
    H7AB C7A H7AE . . 142.2 ?
    H7AC C7A H7AE . . 59.4 ?
    H7AD C7A H7AE . . 109.5 ?
    C6A C7A H7AF . . 109.7 ?
    H7AA C7A H7AF . . 60.9 ?
    H7AB C7A H7AF . . 59.5 ?
    H7AC C7A H7AF . . 134.3 ?
    H7AD C7A H7AF . . 109.5 ?
    H7AE C7A H7AF . . 109.5 ?
    C1B N1B C5B . . 118.10(17) ?
    C6B N2B C5B . . 128.33(16) ?
    C6B N2B H1NB . . 119.6 ?
    C5B N2B H1NB . . 111.5 ?
    N1B C1B C2B . . 123.26(19) ?
    N1B C1B H1BA . . 118.4 ?
    C2B C1B H1BA . . 118.4 ?
    C1B C2B C3B . . 118.78(18) ?
    C1B C2B Br1B . . 120.11(15) ?
    C3B C2B Br1B . . 121.12(15) ?
    C4B C3B C2B . . 119.06(18) ?
    C4B C3B H3BA . . 120.5 ?
    C2B C3B H3BA . . 120.5 ?
    C3B C4B C5B . . 118.65(18) ?
    C3B C4B H4BA . . 120.7 ?
    C5B C4B H4BA . . 120.7 ?
    N1B C5B C4B . . 122.15(18) ?
    N1B C5B N2B . . 113.26(16) ?
    C4B C5B N2B . . 124.59(17) ?
    O1B C6B N2B . . 122.50(17) ?
    O1B C6B C7B . . 122.78(17) ?
    N2B C6B C7B . . 114.71(16) ?
    C6B C7B H7BA . . 109.5 ?
    C6B C7B H7BB . . 109.5 ?
    H7BA C7B H7BB . . 109.5 ?
    C6B C7B H7BC . . 109.5 ?
    H7BA C7B H7BC . . 109.5 ?
    H7BB C7B H7BC . . 109.5 ?
loop_
    _geom_torsion_atom_site_label_1
    _geom_torsion_atom_site_label_2
    _geom_torsion_atom_site_label_3
    _geom_torsion_atom_site_label_4
    _geom_torsion_site_symmetry_1
    _geom_torsion_site_symmetry_2
    _geom_torsion_site_symmetry_3
    _geom_torsion_site_symmetry_4
    _geom_torsion
    _geom_torsion_publ_flag
    C5A N1A C1A C2A . . . . -0.4(4) ?
    N1A C1A C2A C3A . . . . 0.0(4) ?
    N1A C1A C2A Br1A . . . . 179.81(18) ?
    C1A C2A C3A C4A . . . . 0.8(4) ?
    Br1A C2A C3A C4A . . . . -178.97(18) ?
    C2A C3A C4A C5A . . . . -1.2(4) ?
    C1A N1A C5A C4A . . . . 0.0(3) ?
    C1A N1A C5A N2A . . . . -179.75(19) ?
    C3A C4A C5A N1A . . . . 0.8(3) ?
    C3A C4A C5A N2A . . . . -179.5(2) ?
    C6A N2A C5A N1A . . . . 171.58(19) ?
    C6A N2A C5A C4A . . . . -8.2(3) ?
    C5A N2A C6A O1A . . . . 1.7(3) ?
    C5A N2A C6A C7A . . . . -178.2(2) ?
    C5B N1B C1B C2B . . . . -0.7(4) ?
    N1B C1B C2B C3B . . . . 0.1(4) ?
    N1B C1B C2B Br1B . . . . -179.7(2) ?
    C1B C2B C3B C4B . . . . 0.5(4) ?
    Br1B C2B C3B C4B . . . . -179.66(18) ?
    C2B C3B C4B C5B . . . . -0.5(4) ?
    C1B N1B C5B C4B . . . . 0.7(4) ?
    C1B N1B C5B N2B . . . . -178.4(2) ?
    C3B C4B C5B N1B . . . . -0.1(4) ?
    C3B C4B C5B N2B . . . . 179.0(2) ?
    C6B N2B C5B N1B . . . . -172.3(2) ?
    C6B N2B C5B C4B . . . . 8.6(4) ?
    C5B N2B C6B O1B . . . . 0.9(3) ?
    C5B N2B C6B C7B . . . . -179.8(2) ?
loop_
    _geom_hbond_atom_site_label_D
    _geom_hbond_atom_site_label_H
    _geom_hbond_atom_site_label_A
    _geom_hbond_site_symmetry_A
    _geom_hbond_distance_DH
    _geom_hbond_distance_HA
    _geom_hbond_distance_DA
    _geom_hbond_angle_DHA
    _geom_hbond_publ_flag
    N2A H1NA O1B 1_455 0.85 2.16 3.001(2) 169 yes
    N2B H1NB O1A 1_545 0.83 2.20 2.985(2) 159 yes
    C7A H7AA O1B 1_455 1.10 2.54 3.476(3) 142 yes
