# Supplementary material for: N-(5-Bromo­pyridin-2-yl)acetamide
Source: Acta Crystallogr Sect E Struct Rep Online. 2011 Jul 16;67(Pt 8):o2043. doi: 10.1107/S1600536811027553 (PMC3213491; doi:10.1107/S1600536811027553)
Supplement: Supplementary file 2 [file e-67-o2043-Isup2.hkl]

# 
# h,k,l, Fc-squared, Fo-squared, sigma(Fo-squared) and status flag 
# 
data_I
_shelx_title ' rk04 in P-1 RT' 
_shelx_refln_list_code          4 
_shelx_F_calc_maximum      184.03 
_exptl_crystal_F_000       424.00 
_reflns_d_resolution_high  0.6853 
 
loop_ 
 _symmetry_equiv_pos_as_xyz 
 'x, y, z' 
 '-x, -y, -z' 
 
_cell_length_a     4.0014 
_cell_length_b     8.7232 
_cell_length_c    23.0626 
_cell_angle_alpha  82.127 
_cell_angle_beta   86.897 
_cell_angle_gamma  85.932 
 
_shelx_F_squared_multiplier     1.000 
 
loop_ 
 _refln_index_h 
 _refln_index_k 
 _refln_index_l 
 _refln_F_squared_calc 
 _refln_F_squared_meas 
 _refln_F_squared_sigma 
 _refln_observed_status 
   1   0   0      136.63      160.27      5.18 o 
   2   0   0       99.01       92.38     11.43 o 
   3   0   0     1138.50     1157.29     25.22 o 
   4   0   0      339.52      356.19     12.91 o 
   5   0   0        5.83       17.12     10.81 o 
  -5   1   0       61.96       72.64      9.22 o 
  -4   1   0       34.17       30.11      5.27 o 
  -3   1   0      142.84      136.12      6.43 o 
  -2   1   0     2650.67     2618.70     52.91 o 
  -1   1   0     1913.55     1856.36     46.93 o 
   0   1   0       66.33       37.95      2.18 o 
   1   1   0     8343.39     8837.09    218.03 o 
   2   1   0     6142.83     6050.95    121.98 o 
   3   1   0       11.26        7.19      2.42 o 
   4   1   0      111.64      124.34      6.82 o 
   5   1   0       79.60       70.44     12.49 o 
  -5   2   0        5.89        3.30      7.84 o 
  -4   2   0      194.09      204.91     11.52 o 
  -3   2   0      718.33      706.22     21.84 o 
  -2   2   0      524.75      538.28     16.52 o 
  -1   2   0     1062.26      986.54     23.97 o 
   0   2   0    26314.04    25521.86    354.01 o 
   1   2   0     4021.92     4100.31    100.45 o 
   2   2   0     2614.03     2792.95     32.27 o 
   3   2   0      719.23      713.28     12.74 o 
   4   2   0      351.56      373.38     19.69 o 
   5   2   0        0.49        4.50      4.27 o 
  -5   3   0       47.55       48.52      9.61 o 
  -4   3   0        7.54        5.96      4.06 o 
  -3   3   0      230.69      213.97      7.30 o 
  -2   3   0     2582.98     2366.19     56.95 o 
  -1   3   0     2345.31     2378.34     31.95 o 
   0   3   0      188.54      178.52      3.03 o 
   1   3   0     2988.60     2879.47     48.91 o 
   2   3   0     6790.65     6821.86     89.17 o 
   3   3   0       10.21       17.02      2.43 o 
   4   3   0      119.33      119.77      9.04 o 
   5   3   0      125.55      133.38      7.49 o 
  -5   4   0        5.08       -0.02      4.66 o 
  -4   4   0       63.31       62.72      5.60 o 
  -3   4   0      230.95      217.32     10.43 o 
  -2   4   0       84.87       88.60      5.89 o 
  -1   4   0     3536.31     3379.45     38.11 o 
   0   4   0     5876.25     5958.38     64.21 o 
   1   4   0     1525.75     1482.06     19.70 o 
   2   4   0     1016.10     1040.47     22.65 o 
   3   4   0      839.48      833.66     18.57 o 
   4   4   0      180.13      175.59     10.39 o 
   5   4   0        0.06        6.29      5.51 o 
  -5   5   0       15.83       17.68      6.41 o 
  -4   5   0        0.21       -1.91      6.52 o 
  -3   5   0        5.62       -3.01      4.24 o 
  -2   5   0     1691.44     1678.20     45.41 o 
  -1   5   0      336.76      295.71      6.16 o 
   0   5   0      254.10      247.49      3.63 o 
   1   5   0     4482.28     4460.30     50.89 o 
   2   5   0     2119.13     2127.94     34.21 o 
   3   5   0       44.67       42.49      4.70 o 
   4   5   0      159.97      158.35     10.34 o 
   5   5   0      160.12      164.11      9.22 o 
  -4   6   0       36.19       38.36      7.12 o 
  -3   6   0       39.40       34.69      5.74 o 
  -2   6   0       23.62       23.09      3.84 o 
  -1   6   0      581.94      578.72     13.80 o 
   0   6   0     2903.51     2854.12     35.32 o 
   1   6   0       71.32       71.57      3.22 o 
   2   6   0      350.01      319.71      7.70 o 
   3   6   0      472.94      444.59     12.94 o 
   4   6   0       46.72       51.18      6.65 o 
   5   6   0        2.68        1.77      4.91 o 
  -4   7   0        0.15       -2.23      5.78 o 
  -3   7   0        6.47        3.27      4.90 o 
  -2   7   0      422.46      427.40     12.21 o 
  -1   7   0      470.72      490.17      8.11 o 
   0   7   0      261.61      247.99      5.05 o 
   1   7   0     1184.72     1170.72     14.79 o 
   2   7   0      714.34      704.56     17.66 o 
   3   7   0       29.48       24.91      8.04 o 
   4   7   0       60.96       59.83      7.46 o 
   5   7   0       50.13       46.80      5.75 o 
  -4   8   0        9.59       11.66      6.32 o 
  -3   8   0        5.65        3.09      5.48 o 
  -2   8   0       23.86       23.09      2.85 o 
  -1   8   0       13.47        9.60      4.00 o 
   0   8   0     2317.61     2331.02     36.82 o 
   1   8   0      197.60      186.50      5.58 o 
   2   8   0      354.71      340.09      9.36 o 
   3   8   0      174.51      182.02      9.68 o 
   4   8   0       48.55       50.15      5.90 o 
  -3   9   0        3.94        1.23      6.47 o 
  -2   9   0       59.06       58.55      4.11 o 
  -1   9   0       23.08       21.61      3.48 o 
   0   9   0      105.58      112.01      5.67 o 
   1   9   0      237.32      240.61      8.25 o 
   2   9   0      261.44      254.46      8.72 o 
   3   9   0       32.24       23.81      5.41 o 
   4   9   0       39.85       26.61      6.20 o 
  -3  10   0        0.27       -6.32      6.32 o 
  -2  10   0        0.71       -2.15      3.38 o 
  -1  10   0       17.70       15.89      8.49 o 
   0  10   0      210.98      216.39     10.96 o 
   1  10   0        2.70       -0.41      4.56 o 
   2  10   0      195.76      185.94     20.13 o 
   3  10   0       18.63        8.03      7.22 o 
  -2  11   0       20.46       10.67      3.82 o 
  -1  11   0        1.40       -2.86      5.10 o 
   0  11   0       18.43       14.87      5.36 o 
   1  11   0       45.89       47.17      9.48 o 
   2  11   0       76.07       60.10     17.35 o 
   3  11   0        8.79        4.90     17.62 o 
  -1  12   0       13.74       -0.16      6.06 o 
   0  12   0       11.36       17.53      7.16 o 
   1  12   0        0.34       -9.96     14.70 o 
   2  12   0       37.47       40.03     17.78 o 
  -2 -12   1       24.95       33.07     17.48 o 
  -1 -12   1       19.83       19.92      7.05 o 
   0 -12   1        8.06       11.75      5.57 o 
   1 -12   1        9.44        9.72      9.96 o 
  -3 -11   1       28.75       25.88     18.48 o 
  -2 -11   1        1.52       -2.49     15.41 o 
  -1 -11   1        0.31       -0.19      6.06 o 
   0 -11   1       50.65       56.50      5.86 o 
   1 -11   1       15.45       17.03      5.76 o 
   2 -11   1        0.74       -4.15      4.15 o 
  -3 -10   1        3.12       -2.36      7.16 o 
  -2 -10   1       73.70       75.05     16.52 o 
  -1 -10   1       66.93       61.19      6.68 o 
   0 -10   1        6.54        3.68      4.35 o 
   1 -10   1        1.89        2.90      4.36 o 
   2 -10   1       32.80       28.00      3.67 o 
   3 -10   1        0.16       -5.32      6.41 o 
  -4  -9   1        2.18        6.31      7.43 o 
  -3  -9   1      120.99      126.37      6.98 o 
  -2  -9   1        0.48        0.45      5.91 o 
  -1  -9   1        8.33        8.48      5.33 o 
   0  -9   1       43.17       53.26      4.78 o 
   1  -9   1       13.95       14.84      3.26 o 
   2  -9   1        3.59        3.35      3.11 o 
   3  -9   1        0.11        0.01      5.88 o 
  -4  -8   1       44.07       43.45      6.45 o 
  -3  -8   1        2.97       -1.83      4.66 o 
  -2  -8   1      280.34      280.57      8.45 o 
  -1  -8   1      323.54      313.03      7.01 o 
   0  -8   1        2.99       -2.09      2.40 o 
   1  -8   1        1.51        1.57      3.24 o 
   2  -8   1       68.76       74.12      4.35 o 
   3  -8   1        0.31       -5.36      5.36 o 
   4  -8   1        1.34       -2.00      9.02 o 
  -5  -7   1        1.74        2.93      6.71 o 
  -4  -7   1       12.92       13.18      4.96 o 
  -3  -7   1       57.19       62.12      6.46 o 
  -2  -7   1       84.66       78.44      6.32 o 
  -1  -7   1      791.00      759.85     15.32 o 
   0  -7   1       78.08       76.15      2.92 o 
   1  -7   1      144.79      140.93      4.68 o 
   2  -7   1       12.07        9.37      2.69 o 
   3  -7   1        2.23       -4.57      4.85 o 
   4  -7   1        3.26        3.92      6.89 o 
  -5  -6   1        6.90        7.21      5.06 o 
  -4  -6   1       69.44       70.30      7.05 o 
  -3  -6   1       20.83       14.34      5.12 o 
  -2  -6   1        5.23        4.43      4.10 o 
  -1  -6   1      406.46      419.79      6.90 o 
   0  -6   1      139.97      118.54      4.87 o 
   1  -6   1      121.80      117.82      4.41 o 
   2  -6   1       18.94       18.60      3.93 o 
   3  -6   1        0.24       -3.00      4.19 o 
   4  -6   1        1.03        5.15      5.10 o 
  -5  -5   1        2.75        4.81      4.58 o 
  -4  -5   1       25.22       22.81      5.45 o 
  -3  -5   1      370.32      339.46     10.50 o 
  -2  -5   1       92.38       87.27      3.86 o 
  -1  -5   1       27.35       17.95      2.26 o 
   0  -5   1      397.44      396.71      5.46 o 
   1  -5   1      126.90      117.76      6.34 o 
   2  -5   1        0.29        4.28      4.60 o 
   3  -5   1       23.95       16.78      4.01 o 
   4  -5   1        1.66       -1.63      4.51 o 
   5  -5   1        0.54        0.45      5.35 o 
  -5  -4   1        4.75       10.27      7.59 o 
  -4  -4   1        0.92        3.39      4.62 o 
  -3  -4   1       59.69       65.66     11.72 o 
  -2  -4   1      264.64      269.11     14.57 o 
  -1  -4   1      119.78      119.34      2.60 o 
   0  -4   1        0.99        0.41      1.08 o 
   1  -4   1      404.62      388.25      5.05 o 
   2  -4   1        0.67       -1.05      3.15 o 
   3  -4   1        0.33       -3.01      3.01 o 
   4  -4   1        0.53       -3.81      3.81 o 
   5  -4   1        0.25        0.87      5.09 o 
  -5  -3   1        0.65       10.94      5.16 o 
  -4  -3   1       23.51       21.23      6.75 o 
  -3  -3   1      137.09      137.18      6.01 o 
  -2  -3   1        2.60        0.02      2.98 o 
  -1  -3   1       19.97       24.47      1.75 o 
   0  -3   1      938.20      959.25     12.14 o 
   1  -3   1      410.49      385.81     14.53 o 
   3  -3   1       38.65       32.75      8.56 o 
   4  -3   1        0.30       -6.38      6.38 o 
   5  -3   1        0.28        4.55      8.32 o 
  -5  -2   1        1.57        2.38      4.68 o 
  -4  -2   1        3.72        5.89      3.94 o 
  -3  -2   1       17.45       20.71      2.39 o 
  -2  -2   1       39.19       43.38      1.92 o 
  -1  -2   1      211.33      227.65      4.41 o 
   0  -2   1     1475.73     1525.41     21.54 o 
   1  -2   1       50.31       47.91      2.46 o 
   2  -2   1        1.41       -2.87      2.87 o 
   3  -2   1        0.09       -4.58      4.58 o 
   4  -2   1        7.11        1.01      6.11 o 
   5  -2   1        0.37        2.20      7.63 o 
  -5  -1   1        0.12        8.11     10.74 o 
  -4  -1   1        7.19       -0.72      4.43 o 
  -3  -1   1      128.91      125.00      5.12 o 
  -2  -1   1       89.79       94.18      3.79 o 
  -1  -1   1      419.31      430.13      7.77 o 
   0  -1   1       12.01        3.95      1.08 o 
   1  -1   1       67.49       51.44      3.60 o 
   2  -1   1        8.46        8.68      2.28 o 
   3  -1   1       31.23       34.70      3.94 o 
   4  -1   1        4.14        0.58      4.49 o 
   5  -1   1        0.03        5.68      7.42 o 
  -5   0   1        0.01       -5.00     10.57 o 
  -4   0   1        0.09       -1.84      4.49 o 
  -3   0   1       22.69       25.21      5.81 o 
  -2   0   1      250.32      269.73      7.32 o 
  -1   0   1        6.38        7.89      1.43 o 
   1   0   1        2.97        0.62      1.18 o 
   2   0   1      140.50      144.79     16.68 o 
   3   0   1       14.19       13.48     11.66 o 
   4   0   1        9.04       12.03      3.72 o 
   5   0   1        0.39        4.85      9.67 o 
  -5   1   1        0.51        5.77      6.05 o 
  -4   1   1        0.66       -1.29      4.81 o 
  -3   1   1       20.34       19.72      3.96 o 
  -2   1   1        0.02       -3.08      3.08 o 
  -1   1   1        0.09        0.70      1.31 o 
   0   1   1       23.82       16.82      1.31 o 
   1   1   1     1607.24     1681.61     39.40 o 
   2   1   1      103.33      104.50      4.18 o 
   3   1   1        9.66        8.49      2.45 o 
   4   1   1        6.47        3.16      4.21 o 
   5   1   1        0.00       -3.38     10.33 o 
  -5   2   1        0.06        3.98      7.95 o 
  -4   2   1        2.74       -3.57      6.34 o 
  -3   2   1        1.55       -4.92      4.92 o 
  -2   2   1      116.32      105.07      6.94 o 
  -1   2   1        2.14       -1.66      1.66 o 
   0   2   1     1585.01     1631.89     23.05 o 
   1   2   1      613.29      639.92     13.72 o 
   2   2   1       64.63       69.53      2.43 o 
   3   2   1        0.68        9.11      3.18 o 
   4   2   1       29.56       33.15      9.15 o 
   5   2   1        4.02        3.96     10.23 o 
  -5   3   1        1.32       -6.13      6.59 o 
  -4   3   1        0.94       -0.97      4.19 o 
  -3   3   1        3.02       -1.50      4.40 o 
  -2   3   1        0.37       -1.22      1.22 o 
  -1   3   1       43.30       51.87      3.73 o 
   0   3   1     1107.24     1140.86     14.34 o 
   1   3   1        3.66        5.07      2.52 o 
   2   3   1        7.17        9.21      2.53 o 
   3   3   1       91.24       98.47      4.20 o 
   4   3   1       22.64       16.93      5.40 o 
   5   3   1        0.20        2.99      4.93 o 
  -5   4   1        0.21       -0.66      4.73 o 
  -4   4   1        4.18        6.96      6.92 o 
  -3   4   1        2.85       -1.75      3.10 o 
  -2   4   1      164.16      163.29      8.15 o 
  -1   4   1        7.09       -0.43      0.98 o 
   0   4   1       45.56       53.43      2.33 o 
   1   4   1      622.99      642.02     13.43 o 
   2   4   1       11.98       13.25      2.83 o 
   3   4   1        2.68        1.78      7.84 o 
   4   4   1      109.07      113.86      6.40 o 
   5   4   1        6.26       11.35     10.21 o 
  -5   5   1        0.24       -1.21      5.54 o 
  -4   5   1        3.01       -4.44      4.44 o 
  -3   5   1       16.22        5.89      3.97 o 
  -2   5   1        2.02       -1.21      5.43 o 
  -1   5   1       43.36       42.44      4.59 o 
   0   5   1      465.68      451.24      5.51 o 
   1   5   1      395.94      387.82      5.60 o 
   2   5   1      222.04      220.12      5.87 o 
   3   5   1        2.92       -1.03      4.04 o 
   4   5   1       20.27       16.44      7.58 o 
   5   5   1       10.37       16.26      7.31 o 
  -4   6   1        2.15        5.17      5.06 o 
  -3   6   1       19.31       16.95      4.47 o 
  -2   6   1       26.19       29.62      3.77 o 
  -1   6   1       73.11       74.87      7.95 o 
   0   6   1      343.77      327.32      5.82 o 
   1   6   1      144.76      132.29      4.30 o 
   2   6   1      936.57      889.00     15.97 o 
   3   6   1       19.64       15.96     11.84 o 
   4   6   1       20.64       24.83      6.05 o 
   5   6   1        4.23        9.05      6.66 o 
  -4   7   1        1.21       -5.14      5.65 o 
  -3   7   1       17.22       16.51      8.74 o 
  -2   7   1        0.07        0.28      2.74 o 
  -1   7   1      176.95      185.80      5.01 o 
   0   7   1       42.68       41.68      5.78 o 
   1   7   1       12.37        4.31      2.68 o 
   2   7   1      292.80      286.80      8.13 o 
   3   7   1      204.93      214.59     10.39 o 
   4   7   1       10.10        5.53      6.54 o 
   5   7   1       13.50       11.11      5.42 o 
  -4   8   1        0.22        0.87      6.22 o 
  -3   8   1        6.46        4.67      5.51 o 
  -2   8   1        7.19        0.49      2.53 o 
  -1   8   1       36.76       36.12      3.16 o 
   0   8   1       25.60       22.71      3.84 o 
   1   8   1       63.49       68.50      3.32 o 
   2   8   1       73.48       69.30      7.08 o 
   3   8   1        0.22       -0.95     12.40 o 
   4   8   1       47.55       51.55      8.27 o 
  -3   9   1        9.92       18.82      6.42 o 
  -2   9   1        0.29        4.29      5.59 o 
  -1   9   1      208.68      213.13      6.17 o 
   0   9   1       12.00       13.27      5.38 o 
   1   9   1       64.55       62.61      4.86 o 
   2   9   1       95.04       88.86     11.04 o 
   3   9   1       88.25       91.53      6.49 o 
   4   9   1        8.77        3.17      5.76 o 
  -3  10   1        2.55       -3.74      6.51 o 
  -2  10   1        2.24       -4.94      4.94 o 
  -1  10   1       10.37       14.20      4.98 o 
   0  10   1       54.19       49.62      5.17 o 
   1  10   1      124.61      143.35      7.88 o 
   2  10   1        6.45        2.86     14.07 o 
   3  10   1        6.48        4.74      5.65 o 
  -2  11   1        2.54       -1.69      3.74 o 
  -1  11   1        0.93       -3.06      4.80 o 
   0  11   1       51.52       58.46      8.96 o 
   1  11   1       16.78       16.73      6.27 o 
   2  11   1       26.16       15.67     15.82 o 
   3  11   1       42.87       21.95     19.14 o 
  -1  12   1        3.28       -4.07      6.24 o 
   0  12   1        3.62        7.44      5.35 o 
   1  12   1       39.46       51.45     16.49 o 
   2  12   1        0.91      -15.08     17.11 o 
  -1 -12   2       18.17       23.17      7.27 o 
   0 -12   2        8.13        6.09      6.49 o 
   1 -12   2        4.55        2.27      8.78 o 
  -3 -11   2        3.91       -5.55     17.42 o 
  -2 -11   2        4.67        3.69     15.41 o 
  -1 -11   2      131.24      139.86      9.11 o 
   0 -11   2        0.20       -4.66      5.12 o 
   1 -11   2       24.09       27.71     11.81 o 
   2 -11   2        3.94        3.39      4.84 o 
  -3 -10   2       72.76       60.69      9.57 o 
  -2 -10   2       73.97       76.43     16.14 o 
  -1 -10   2      101.78       89.15      7.26 o 
   0 -10   2       59.72       69.53      7.77 o 
   1 -10   2       38.48       44.04      5.81 o 
   2 -10   2        0.17       -3.09      3.35 o 
   3 -10   2        5.13       -2.70      6.29 o 
  -4  -9   2        5.24      -10.60     11.55 o 
  -3  -9   2       35.17       32.80      6.92 o 
  -2  -9   2      109.27      106.22      7.95 o 
  -1  -9   2      363.90      332.97      8.96 o 
   0  -9   2      159.32      159.86      9.39 o 
   1  -9   2      500.20      507.86      9.05 o 
   2  -9   2        2.00        1.67      3.03 o 
   3  -9   2        5.45        3.02      6.16 o 
  -4  -8   2       86.57       81.13      8.07 o 
  -3  -8   2      161.10      162.15      7.69 o 
  -2  -8   2        3.24        0.90      4.09 o 
  -1  -8   2      354.48      347.36      8.48 o 
   0  -8   2      430.54      440.66     11.12 o 
   1  -8   2      177.92      183.17      5.38 o 
   2  -8   2       44.64       46.87      4.30 o 
   3  -8   2       39.31       36.01      6.13 o 
   4  -8   2        0.19       -6.21      6.21 o 
  -4  -7   2       41.74       38.73      5.21 o 
  -3  -7   2       30.80       35.41      4.60 o 
  -2  -7   2      522.97      509.49     10.92 o 
  -1  -7   2      467.24      442.26      7.99 o 
   0  -7   2      430.41      416.00      6.00 o 
   1  -7   2      947.49      962.75     17.72 o 
   2  -7   2       79.34       70.98      5.73 o 
   3  -7   2        2.90        2.32      4.93 o 
   4  -7   2        0.78       -5.69      5.69 o 
  -5  -6   2        0.15        0.86      6.23 o 
  -4  -6   2      463.04      461.16     10.63 o 
  -3  -6   2      646.07      651.64     16.55 o 
  -2  -6   2        2.07        2.46      4.10 o 
  -1  -6   2     1122.11     1177.41     15.46 o 
   0  -6   2     2873.40     2841.52     32.86 o 
   1  -6   2      319.71      317.10      7.14 o 
   2  -6   2       23.94       30.69      8.90 o 
   3  -6   2      222.36      224.99      8.48 o 
   4  -6   2        0.69       -5.16      5.16 o 
  -5  -5   2       80.39       81.40      5.57 o 
  -4  -5   2       21.79       24.18      5.66 o 
  -3  -5   2      219.31      217.60      8.41 o 
  -2  -5   2     1645.85     1557.28     25.48 o 
  -1  -5   2     1343.80     1376.50     15.65 o 
   0  -5   2       55.75       62.43      1.88 o 
   1  -5   2     1932.60     1953.98     29.27 o 
   2  -5   2      920.16      951.77     27.71 o 
   3  -5   2        0.20       -5.81      5.81 o 
   4  -5   2       10.64        9.17      4.62 o 
   5  -5   2        3.37       14.89      5.53 o 
  -5  -4   2        0.71       -1.85      4.17 o 
  -4  -4   2      541.40      574.27     14.76 o 
  -3  -4   2      732.77      726.89     26.77 o 
  -2  -4   2      325.07      333.63      8.60 o 
  -1  -4   2     6362.91     6743.24     81.14 o 
   0  -4   2     3043.30     2847.25     32.55 o 
   1  -4   2      523.82      473.90      8.21 o 
   2  -4   2      212.01      192.73      7.53 o 
   3  -4   2      474.94      468.26     15.38 o 
   4  -4   2       30.81       28.55      8.98 o 
   5  -4   2        0.76       -0.03      4.78 o 
  -5  -3   2      119.92      125.81      5.73 o 
  -4  -3   2       27.91       25.22      4.54 o 
  -3  -3   2      894.17      885.63     19.06 o 
  -2  -3   2     1501.75     1399.23     19.01 o 
  -1  -3   2     8874.53     9673.55    115.66 o 
   0  -3   2     2100.59     2131.20     26.01 o 
   1  -3   2     5775.11     5839.75    113.44 o 
   2  -3   2     1191.54     1040.92     25.80 o 
   3  -3   2       23.54       20.38      5.32 o 
   4  -3   2       57.05       45.12      7.79 o 
   5  -3   2       15.40       17.80      8.68 o 
  -5  -2   2       20.14       18.31      3.37 o 
  -4  -2   2      465.12      455.75     11.38 o 
  -3  -2   2      985.31     1013.30     16.72 o 
  -2  -2   2      183.57      203.71      3.68 o 
  -1  -2   2    10197.29    10450.79    261.76 o 
   0  -2   2     9507.00     9897.01    119.07 o 
   1  -2   2      853.50      782.28     19.30 o 
   2  -2   2      299.00      251.38      9.72 o 
   3  -2   2      622.85      577.85     18.40 o 
   4  -2   2       52.77       55.13      7.67 o 
   5  -2   2        0.13       -4.04      7.64 o 
  -5  -1   2       93.20       99.35     13.29 o 
  -4  -1   2        0.36        0.06      4.73 o 
  -3  -1   2     1093.46     1137.37     19.29 o 
  -2  -1   2     4041.49     4103.26    134.89 o 
  -1  -1   2     1790.59     1757.90     30.53 o 
   0  -1   2      979.92     1031.69     17.38 o 
   2  -1   2      220.30      206.43      6.12 o 
   3  -1   2        4.02        1.83      3.12 o 
   4  -1   2      135.76      142.56      7.86 o 
   5  -1   2       47.96       59.85      8.81 o 
  -5   0   2        8.98        3.41     10.99 o 
  -4   0   2      448.12      465.77     13.71 o 
  -3   0   2      609.15      575.26     14.52 o 
  -2   0   2        2.09       -1.45      1.97 o 
  -1   0   2     4298.83     4140.46    102.87 o 
   0   0   2     3779.35     3657.98     81.85 o 
   1   0   2      503.14      485.95     13.37 o 
   2   0   2     2581.85     2535.90     50.98 o 
   3   0   2     1634.49     1585.48     33.29 o 
   4   0   2       21.23       22.45      6.18 o 
   5   0   2        2.21        1.41     10.04 o 
  -5   1   2       60.65       55.95      7.05 o 
  -4   1   2        1.52       -1.74      5.03 o 
  -3   1   2     1037.26     1002.41     22.55 o 
  -2   1   2     3974.54     4101.41     81.99 o 
  -1   1   2     3275.46     3416.89     87.98 o 
   0   1   2      443.19      445.03      7.36 o 
   1   1   2    33866.19    34661.40    614.93 o 
   2   1   2     1985.33     1945.83     40.07 o 
   3   1   2      156.28      155.87      4.87 o 
   4   1   2      132.65      141.44      5.58 o 
   5   1   2       66.02       80.65     11.95 o 
  -5   2   2        2.24        6.83      7.92 o 
  -4   2   2      416.83      411.88     16.53 o 
  -3   2   2      331.65      305.00      9.97 o 
  -2   2   2      771.89      741.20     21.46 o 
  -1   2   2     5904.99     5794.60     93.88 o 
   0   2   2     8682.27     9015.41    161.77 o 
   1   2   2      101.79       93.84      3.00 o 
   2   2   2     1330.83     1302.60     21.12 o 
   3   2   2     2928.86     2945.65     47.09 o 
   4   2   2        5.94        3.12      8.03 o 
   5   2   2        4.26       -4.40      9.76 o 
  -5   3   2       22.76       22.92      4.37 o 
  -4   3   2       14.96       15.87      4.32 o 
  -3   3   2      417.91      434.96     18.59 o 
  -2   3   2     1918.06     1853.12     33.40 o 
  -1   3   2     1046.54     1034.23     16.26 o 
   0   3   2     5635.70     5746.75     69.12 o 
   1   3   2     7911.01     8068.65    135.74 o 
   2   3   2     2541.67     2537.80     33.62 o 
   3   3   2      224.15      218.52      5.30 o 
   4   3   2      179.39      163.90     16.80 o 
   5   3   2       50.90       45.70      5.58 o 
  -5   4   2        1.42        8.98      4.85 o 
  -4   4   2      195.57      181.88     20.05 o 
  -3   4   2       86.29       77.52      4.22 o 
  -2   4   2        4.75       13.34      4.61 o 
  -1   4   2     6708.41     6426.21     87.75 o 
   0   4   2     1596.96     1557.29     19.51 o 
   1   4   2        0.00       -1.68      1.68 o 
   2   4   2     2684.74     2678.36     55.23 o 
   3   4   2     1615.63     1637.67     26.62 o 
   4   4   2       47.58       53.09      5.33 o 
   5   4   2       11.27       13.02      5.82 o 
  -5   5   2        3.23        8.19      5.60 o 
  -4   5   2        8.43        9.62      4.66 o 
  -3   5   2      349.90      339.33      9.19 o 
  -2   5   2      461.54      453.52     21.14 o 
  -1   5   2      944.46      950.19     18.24 o 
   0   5   2     1579.81     1558.87     19.77 o 
   1   5   2     4241.94     3957.27     51.19 o 
   2   5   2      146.25      140.41      4.91 o 
   3   5   2      101.47       97.24     13.85 o 
   4   5   2      162.94      172.24     13.73 o 
   5   5   2       20.48       18.94      9.21 o 
  -4   6   2       30.97       26.67      6.51 o 
  -3   6   2       12.18        6.95      4.40 o 
  -2   6   2       24.07       24.98      3.34 o 
  -1   6   2     2337.80     2309.35     34.65 o 
   0   6   2     2132.45     2149.69     26.97 o 
   1   6   2       57.77       68.50      6.15 o 
   2   6   2     1324.51     1259.23     21.60 o 
   3   6   2      661.64      682.43     17.06 o 
   4   6   2       64.56       63.52     13.49 o 
   5   6   2        6.31       -2.00      6.69 o 
  -4   7   2        5.40        0.65      5.56 o 
  -3   7   2       97.21       99.00      6.49 o 
  -2   7   2      115.62      120.16      3.83 o 
  -1   7   2       10.18       10.17      2.40 o 
   0   7   2       29.92       35.52      4.62 o 
   1   7   2     5071.49     4850.30     87.25 o 
   2   7   2       58.40       60.09      4.29 o 
   3   7   2      148.17      138.49     10.00 o 
   4   7   2       99.95       89.58      8.16 o 
   5   7   2       25.41       22.84      7.87 o 
  -4   8   2        7.02       12.44      6.47 o 
  -3   8   2        1.26       -2.16      5.40 o 
  -2   8   2       25.27       23.50      3.05 o 
  -1   8   2      388.88      390.99      7.45 o 
   0   8   2      318.77      316.25      9.35 o 
   1   8   2       84.09       86.88      4.45 o 
   2   8   2      355.24      370.57     12.87 o 
   3   8   2      308.40      324.11     12.56 o 
   4   8   2        1.82       -8.66      8.66 o 
  -3   9   2       22.33       27.99      6.54 o 
  -2   9   2       21.54       28.36      4.73 o 
  -1   9   2        3.85        5.27      3.12 o 
   0   9   2       18.21       21.43      4.25 o 
   1   9   2      931.26      913.28     23.96 o 
   2   9   2       18.38       10.69      6.66 o 
   3   9   2      114.79      120.90     11.56 o 
   4   9   2       19.66       12.30      8.14 o 
  -3  10   2        0.35        5.65      9.02 o 
  -2  10   2       27.46       18.32      3.71 o 
  -1  10   2      134.13      125.66      6.95 o 
   0  10   2       11.97       18.51      4.59 o 
   1  10   2       24.94       25.71      4.78 o 
   2  10   2      101.18       75.11     16.40 o 
   3  10   2      135.95      132.62      7.63 o 
  -2  11   2        0.28       -1.04      5.98 o 
  -1  11   2        7.27       10.20      4.92 o 
   0  11   2       67.45       75.94      5.98 o 
   1  11   2       44.43       60.30      7.13 o 
   2  11   2       10.33        7.19     15.60 o 
   3  11   2       53.66       55.95     19.35 o 
  -1  12   2       36.71       53.21      8.60 o 
   0  12   2        0.17       -5.11      5.11 o 
   1  12   2        8.08       16.45     15.49 o 
   2  12   2       15.23       20.82     17.08 o 
  -1 -12   3        0.33       -0.84      6.92 o 
   0 -12   3        1.39       -3.66      6.42 o 
   1 -12   3        8.10        9.39      8.49 o 
  -2 -11   3        0.02       23.20     15.81 o 
  -1 -11   3       31.33       30.59      6.77 o 
   0 -11   3       21.31       26.72     13.90 o 
   1 -11   3        0.08        2.83      5.66 o 
   2 -11   3        0.11       -1.63      3.83 o 
  -3 -10   3        0.68       -0.87      7.20 o 
  -2 -10   3      131.91      107.94     17.33 o 
  -1 -10   3        0.64        5.85      5.49 o 
   0 -10   3        1.85        0.39      4.36 o 
   1 -10   3       13.38       18.44      5.47 o 
   2 -10   3        2.42       -0.83      3.27 o 
   3 -10   3        0.23        2.97      6.70 o 
  -4  -9   3       51.11       50.97     12.91 o 
  -3  -9   3       77.41       78.29      7.84 o 
  -2  -9   3        1.12        0.82      6.07 o 
  -1  -9   3      164.84      168.64      9.03 o 
   0  -9   3      167.88      174.65      7.04 o 
   1  -9   3        0.54        0.09      3.24 o 
   2  -9   3        1.91        2.56      2.93 o 
   3  -9   3       13.11        9.07      6.33 o 
  -4  -8   3        0.10        1.18      6.85 o 
  -3  -8   3       12.44       10.53      5.95 o 
  -2  -8   3       81.10       79.20     15.38 o 
  -1  -8   3       94.77       92.29      4.75 o 
   0  -8   3      276.36      284.39      6.57 o 
   1  -8   3       20.26       16.34      3.16 o 
   2  -8   3       27.51       26.02      2.81 o 
   3  -8   3        1.21       -5.39      5.39 o 
   4  -8   3        0.03        5.50      6.43 o 
  -4  -7   3       26.14       21.84      6.34 o 
  -3  -7   3      213.45      201.69     13.12 o 
  -2  -7   3        2.34        2.80      4.61 o 
  -1  -7   3        2.92        0.84      2.35 o 
   0  -7   3      293.57      290.79      5.81 o 
   1  -7   3       18.22       22.72      2.59 o 
   2  -7   3       13.05       17.75      6.83 o 
   3  -7   3        3.98       -2.20      4.96 o 
   4  -7   3        0.14        0.29      5.76 o 
  -5  -6   3       12.26       20.00      6.48 o 
  -4  -6   3        2.87        8.92      4.48 o 
  -3  -6   3       42.39       44.35      4.77 o 
  -2  -6   3      608.59      572.22     11.21 o 
  -1  -6   3      268.82      241.01      5.67 o 
   0  -6   3       47.78       52.26      2.06 o 
   1  -6   3      106.29      107.57      5.10 o 
   2  -6   3       71.86       83.73      8.21 o 
   3  -6   3        0.14        4.79      4.36 o 
   4  -6   3        2.11       -5.21      5.21 o 
  -5  -5   3        4.51        2.82      5.91 o 
  -4  -5   3       22.38       22.44      4.17 o 
  -3  -5   3       15.17       19.08      4.65 o 
  -2  -5   3       68.50       62.89      6.35 o 
  -1  -5   3      246.06      238.54      3.91 o 
   0  -5   3      218.14      221.77      3.29 o 
   1  -5   3        0.30        3.71      2.12 o 
   2  -5   3       86.10       99.90      7.73 o 
   3  -5   3        0.32       -3.75      3.75 o 
   4  -5   3        0.16        0.73      4.60 o 
   5  -5   3        0.02        7.48      5.57 o 
  -5  -4   3       13.96       13.12      5.80 o 
  -4  -4   3       10.88       15.35      6.81 o 
  -3  -4   3       55.65       60.22      4.60 o 
  -2  -4   3      334.72      316.97      5.44 o 
  -1  -4   3       37.27       34.49      1.34 o 
   0  -4   3        1.93        2.31      1.04 o 
   1  -4   3      403.14      391.08      8.58 o 
   2  -4   3      109.19      100.44      6.02 o 
   3  -4   3        0.11       -3.25      3.25 o 
   4  -4   3        5.98        1.20      3.97 o 
   5  -4   3        0.06       -0.07      6.54 o 
  -5  -3   3        4.60        6.55      8.45 o 
  -4  -3   3       16.15       22.87      4.56 o 
  -3  -3   3       54.38       52.53      4.09 o 
  -2  -3   3       25.98       26.90      1.82 o 
  -1  -3   3       90.56       83.86      2.01 o 
   0  -3   3       61.70       61.90      1.72 o 
   1  -3   3      221.93      226.44      4.95 o 
   2  -3   3       26.89       19.82      1.84 o 
   3  -3   3        2.13        0.86      2.28 o 
   4  -3   3        0.13        4.71      6.72 o 
   5  -3   3        1.27        8.01      8.29 o 
  -5  -2   3        8.80       12.88      4.66 o 
  -4  -2   3        0.03        9.23      3.79 o 
  -3  -2   3       38.84       33.83      2.59 o 
  -2  -2   3      693.47      690.08     11.44 o 
  -1  -2   3      340.81      394.30     10.83 o 
   0  -2   3      454.62      459.47      5.99 o 
   1  -2   3       40.56       39.85      2.75 o 
   2  -2   3       41.58       45.91      4.74 o 
   3  -2   3        2.07        1.04      4.71 o 
   4  -2   3        2.45        5.87      6.26 o 
   5  -2   3        0.49       -6.91      7.42 o 
  -5  -1   3        0.21       -3.92      3.92 o 
  -4  -1   3        1.57       -2.20      4.75 o 
  -3  -1   3        1.91        1.89      2.40 o 
  -2  -1   3       80.54       88.71      2.30 o 
  -1  -1   3      782.05      813.47      9.95 o 
   0  -1   3       14.61        9.39      1.01 o 
   2  -1   3        1.44        1.67      2.46 o 
   3  -1   3       40.91       42.85      4.05 o 
   4  -1   3        2.79        4.31      4.74 o 
   5  -1   3        0.07       -0.47      7.30 o 
  -5   0   3        0.67       -3.74     10.97 o 
  -4   0   3        0.02        2.32      5.12 o 
  -3   0   3        1.68       -1.41      4.24 o 
  -2   0   3       19.24       26.18      2.82 o 
  -1   0   3        0.01       -0.70      0.70 o 
   0   0   3        0.02        0.25      0.38 o 
   1   0   3        0.09       -1.19      1.19 o 
   2   0   3      415.04      358.69     11.31 o 
   3   0   3       30.55       35.46      3.93 o 
   4   0   3        1.49       -1.41      3.57 o 
   5   0   3        1.12       -0.61      9.65 o 
  -5   1   3        0.80        4.61      6.18 o 
  -4   1   3        0.13       -4.73      5.13 o 
  -3   1   3       25.06       21.96      5.82 o 
  -2   1   3        9.86        6.68      3.44 o 
  -1   1   3       84.31       88.21      2.32 o 
   0   1   3        8.77        8.51      1.22 o 
   1   1   3     1472.42     1549.07     27.99 o 
   2   1   3      104.71      111.14      5.23 o 
   3   1   3       22.14       15.98      2.54 o 
   4   1   3        0.33        3.81      3.41 o 
   5   1   3        3.66        6.32     10.23 o 
  -5   2   3        0.15        1.21      3.90 o 
  -4   2   3        8.59        0.79      7.35 o 
  -3   2   3        0.07       -3.78      3.78 o 
  -2   2   3        4.99        4.79      1.27 o 
  -1   2   3        0.05       -0.81      0.81 o 
   0   2   3      347.80      359.57      6.66 o 
   1   2   3      740.80      735.85     13.55 o 
   2   2   3        2.70        5.54      2.24 o 
   3   2   3        3.83        4.36      4.86 o 
   4   2   3       10.84        6.34      8.06 o 
   5   2   3        4.14       -0.80     10.48 o 
  -5   3   3        2.61       -1.08      4.27 o 
  -4   3   3        2.96        4.06      3.44 o 
  -3   3   3       22.81       15.78      7.87 o 
  -2   3   3        0.09       -0.45      1.82 o 
  -1   3   3      599.71      646.76     11.87 o 
   0   3   3      113.26      123.35      2.30 o 
   1   3   3        1.34       -1.69      1.69 o 
   2   3   3      369.50      374.39      5.72 o 
   3   3   3        8.72        5.46      7.12 o 
   4   3   3        2.12       -4.43     11.27 o 
   5   3   3       17.61       14.26      5.12 o 
  -5   4   3        0.01        1.58      4.90 o 
  -4   4   3        0.50        4.32      4.29 o 
  -3   4   3       20.52       16.24      3.27 o 
  -2   4   3       85.48       96.97      7.30 o 
  -1   4   3       67.27       62.82      3.28 o 
   0   4   3       52.30       46.86      1.81 o 
   1   4   3      750.84      708.93     11.22 o 
   2   4   3      337.32      355.92      9.44 o 
   3   4   3       36.92       38.08      4.40 o 
   4   4   3        0.89       -3.57      4.38 o 
   5   4   3        6.91        5.48      5.71 o 
  -5   5   3        0.01       -0.45      5.45 o 
  -4   5   3        1.96        1.62      4.59 o 
  -3   5   3       12.44       10.18      3.89 o 
  -2   5   3       70.50       81.92      8.93 o 
  -1   5   3       97.10      102.44      4.75 o 
   0   5   3      179.73      181.64      4.39 o 
   1   5   3      300.67      310.09      5.78 o 
   2   5   3      144.48      139.19      7.22 o 
   3   5   3      473.84      467.69     12.51 o 
   4   5   3        0.04       -0.08      8.88 o 
   5   5   3        3.83        0.45      6.02 o 
  -4   6   3        2.01        1.96      5.04 o 
  -3   6   3        8.60        5.61      4.26 o 
  -2   6   3      134.14      120.06      4.72 o 
  -1   6   3        2.80       -3.85      3.85 o 
   0   6   3      183.23      166.26      5.03 o 
   1   6   3      162.26      150.56      5.06 o 
   2   6   3       25.24       26.03      4.34 o 
   3   6   3      118.49      122.92     14.91 o 
   4   6   3       62.24       55.52      6.60 o 
   5   6   3        6.79        7.52      6.51 o 
  -4   7   3        2.48        5.61      5.63 o 
  -3   7   3        2.89        1.14      4.76 o 
  -2   7   3       26.59       27.92      2.45 o 
  -1   7   3       66.39       67.71      3.20 o 
   0   7   3      166.85      172.76      5.22 o 
   1   7   3        5.97       -2.35      3.24 o 
   2   7   3       41.00       48.43      6.62 o 
   3   7   3      116.79      113.51     16.88 o 
   4   7   3        0.81       -0.77      9.75 o 
   5   7   3        7.75        7.03      7.39 o 
  -4   8   3        0.43        3.09      6.33 o 
  -3   8   3       11.49        7.44      5.56 o 
  -2   8   3       59.75       55.14      4.37 o 
  -1   8   3       19.03       19.81      2.90 o 
   0   8   3      665.39      658.02     18.22 o 
   1   8   3       32.49       33.19      3.33 o 
   2   8   3      175.58      168.14      6.86 o 
   3   8   3       58.92       65.12      7.38 o 
   4   8   3       51.15       37.20      7.99 o 
  -3   9   3        0.11       -2.96      5.76 o 
  -2   9   3       14.62       12.77      3.07 o 
  -1   9   3       16.22       17.92      3.30 o 
   0   9   3       78.11       77.34      8.90 o 
   1   9   3      107.25      109.19      5.72 o 
   2   9   3      123.92      123.66      8.76 o 
   3   9   3       24.60       20.03      7.45 o 
   4   9   3        8.44       14.80      8.25 o 
  -3  10   3        2.53        8.66      6.38 o 
  -2  10   3       25.54       20.19      3.52 o 
  -1  10   3        1.81        2.83      4.81 o 
   0  10   3       11.15       17.38      4.51 o 
   1  10   3      122.91      123.92      6.31 o 
   2  10   3        6.30      -13.66     13.66 o 
   3  10   3       17.11       13.48      7.05 o 
  -2  11   3        4.62       -0.60      3.72 o 
  -1  11   3       33.86       34.40      5.84 o 
   0  11   3       18.01       17.30      5.10 o 
   1  11   3        0.44        8.41      7.21 o 
   2  11   3       93.44       75.60     17.90 o 
   3  11   3        1.33      -14.54     16.76 o 
  -1  12   3        8.30        6.99      7.44 o 
   0  12   3        1.02        4.46      5.37 o 
   1  12   3       41.53       56.20     16.50 o 
   2  12   3        5.53       14.39     17.95 o 
  -1 -12   4        0.43       -2.37      6.72 o 
   0 -12   4       35.38       37.21      7.17 o 
  -2 -11   4       55.46       44.02     16.73 o 
  -1 -11   4       56.31       64.72      7.63 o 
   0 -11   4       18.74       30.97      8.16 o 
   1 -11   4        4.19        6.49     11.17 o 
   2 -11   4        5.28        2.84      6.27 o 
  -3 -10   4       12.87       -3.16      8.64 o 
  -2 -10   4        7.15       12.14     13.94 o 
  -1 -10   4       17.34       20.98      5.98 o 
   0 -10   4      168.97      154.52      8.13 o 
   1 -10   4       50.50       54.17      5.88 o 
   2 -10   4       58.11       38.71      3.72 o 
   3 -10   4        0.13       -6.64      6.64 o 
  -4  -9   4        2.85       14.90      7.99 o 
  -3  -9   4       63.14       56.50      7.49 o 
  -2  -9   4      156.41      138.54      9.50 o 
  -1  -9   4       42.25       42.68      5.64 o 
   0  -9   4       83.34       93.83      5.42 o 
   1  -9   4       56.48       56.74      3.49 o 
   2  -9   4       43.12       44.09      5.61 o 
   3  -9   4        1.80       -3.51      6.07 o 
  -4  -8   4      144.73      130.57      9.09 o 
  -3  -8   4      142.00      130.91      8.19 o 
  -2  -8   4        0.89        0.63      5.24 o 
  -1  -8   4      198.04      198.89      8.86 o 
   0  -8   4      264.40      267.96      7.37 o 
   1  -8   4      315.37      328.92      7.94 o 
   2  -8   4      167.92      171.23     10.62 o 
   3  -8   4        2.54       -5.53      5.53 o 
   4  -8   4        1.78       -6.83      6.83 o 
  -4  -7   4        3.11        4.31      6.17 o 
  -3  -7   4      625.99      598.60     16.13 o 
  -2  -7   4      993.49      976.07     22.50 o 
  -1  -7   4       23.05       25.48      2.73 o 
   0  -7   4      224.89      226.94      4.90 o 
   1  -7   4      773.43      789.10     13.17 o 
   2  -7   4      118.86      135.80      6.68 o 
   3  -7   4        0.28        7.44      5.11 o 
   4  -7   4       16.52        9.42      5.84 o 
  -5  -6   4       10.39        6.47      6.56 o 
  -4  -6   4      268.75      264.16     10.60 o 
  -3  -6   4      150.82      156.33      6.63 o 
  -2  -6   4       45.25       49.07      5.03 o 
  -1  -6   4     1323.60     1297.70     21.52 o 
   0  -6   4      653.06      643.75      8.75 o 
   1  -6   4      103.68       96.80     11.40 o 
   2  -6   4      327.91      354.75     24.37 o 
   3  -6   4      105.02      102.19      6.18 o 
   4  -6   4        0.74       -5.18      5.18 o 
  -5  -5   4       30.80       36.22      6.47 o 
  -4  -5   4       17.84       23.98      5.24 o 
  -3  -5   4     1135.01     1173.13     19.76 o 
  -2  -5   4     1649.79     1625.03     29.30 o 
  -1  -5   4      913.13      956.70     13.34 o 
   0  -5   4     2095.14     2180.14     22.99 o 
   1  -5   4     1297.30     1239.67     23.10 o 
   2  -5   4      249.96      247.89      7.55 o 
   3  -5   4        1.37        1.76      5.16 o 
   4  -5   4       46.02       50.61      7.17 o 
   5  -5   4        1.60        2.06      5.42 o 
  -5  -4   4       26.76       19.05      5.90 o 
  -4  -4   4      576.62      582.40     18.57 o 
  -3  -4   4      365.26      360.56      7.91 o 
  -2  -4   4      985.34      972.91     12.47 o 
  -1  -4   4     1299.19     1139.91     13.58 o 
   0  -4   4     7569.53     8003.30    167.68 o 
   1  -4   4      130.93      139.18      5.54 o 
   3  -4   4      311.14      300.02      8.12 o 
   4  -4   4        0.48       -0.73      4.06 o 
   5  -4   4        1.67        0.28      6.54 o 
  -5  -3   4       39.02       40.21      5.80 o 
  -4  -3   4       24.16       24.98      3.40 o 
  -3  -3   4     1240.02     1253.81     26.10 o 
  -2  -3   4     3090.68     2973.00     74.76 o 
  -1  -3   4     1475.69     1547.74     17.93 o 
   0  -3   4     6027.94     6208.39     78.59 o 
   1  -3   4     4199.04     4017.67     66.87 o 
   2  -3   4      589.65      548.78     14.54 o 
   3  -3   4        4.66        2.30      2.41 o 
   4  -3   4       66.32       70.51      8.58 o 
   5  -3   4        5.49        1.64      7.93 o 
  -5  -2   4       70.20       61.46      5.45 o 
  -4  -2   4      638.98      648.79     11.54 o 
  -3  -2   4      125.76      124.98      4.40 o 
  -2  -2   4     1647.64     1651.24     32.99 o 
  -1  -2   4     5605.57     5720.97     84.28 o 
   0  -2   4     5075.66     5359.95     73.01 o 
   1  -2   4      508.12      584.53     14.85 o 
   2  -2   4    11418.15    11349.26    280.95 o 
   3  -2   4      211.57      233.08     11.22 o 
   4  -2   4        7.94        7.47      6.40 o 
   5  -2   4        5.81        1.10      5.70 o 
  -5  -1   4       37.72       36.75      4.72 o 
  -4  -1   4       18.78       17.18      2.95 o 
  -3  -1   4     1630.77     1678.44     26.76 o 
  -2  -1   4     3017.54     2947.74     57.25 o 
  -1  -1   4     1566.45     1714.68     25.75 o 
   0  -1   4     3528.63     3545.35     58.61 o 
   1  -1   4     2569.19     2472.09     59.04 o 
   2  -1   4      765.50      767.93     21.38 o 
   3  -1   4      275.96      251.61      8.33 o 
   4  -1   4      209.47      214.27     11.26 o 
   5  -1   4        3.11       -6.19      6.85 o 
  -5   0   4      103.56      106.24     10.11 o 
  -4   0   4      524.31      549.88     15.95 o 
  -3   0   4      104.06      108.17      6.05 o 
  -2   0   4     2838.64     2852.92     36.93 o 
  -1   0   4    10794.27    11260.02    122.72 o 
   0   0   4     7070.63     7181.03    159.77 o 
   1   0   4     3735.31     3980.41     98.70 o 
   2   0   4    12103.06    12677.39    312.76 o 
   3   0   4      524.12      530.68     12.90 o 
   4   0   4        1.34       -1.03      3.59 o 
  -5   1   4       10.58        6.44      5.60 o 
  -4   1   4        5.10       -2.02      5.30 o 
  -3   1   4     1926.28     1883.49     39.88 o 
  -2   1   4     2758.42     2653.46     34.38 o 
  -1   1   4      887.34      901.37     10.84 o 
   0   1   4     4077.53     4138.63     69.68 o 
   1   1   4     9736.20    10312.13    147.01 o 
   2   1   4      506.07      506.66     15.08 o 
   3   1   4      253.24      249.27      6.07 o 
   4   1   4      598.55      621.77     13.77 o 
  -5   2   4       32.11       34.58      4.62 o 
  -4   2   4      333.00      342.69     11.32 o 
  -3   2   4        1.36       -1.19      2.63 o 
  -2   2   4     1047.23      995.95     12.21 o 
  -1   2   4     7395.27     7435.64    164.89 o 
   0   2   4     3130.82     3104.19     51.62 o 
   1   2   4     1432.63     1512.99     57.74 o 
   2   2   4     4414.54     4566.81     71.60 o 
   3   2   4     1235.58     1261.53     21.06 o 
   4   2   4        6.82        4.16      4.49 o 
   5   2   4       14.16       14.71     10.48 o 
  -5   3   4        5.79        1.44      4.42 o 
  -4   3   4        1.08        0.01      3.50 o 
  -3   3   4     1415.51     1395.29     25.87 o 
  -2   3   4     1208.96     1117.85     27.49 o 
  -1   3   4      518.34      567.75      7.55 o 
   0   3   4    11365.00    11118.61    119.41 o 
   1   3   4     3266.03     3214.77     54.60 o 
   2   3   4      223.60      210.90      5.53 o 
   3   3   4      618.03      625.58     11.07 o 
   4   3   4      542.86      541.20     12.85 o 
   5   3   4       13.58       12.76      4.87 o 
  -5   4   4       17.32       17.77      5.05 o 
  -4   4   4       89.72       91.75      5.34 o 
  -3   4   4        1.51       -2.56      4.27 o 
  -2   4   4     1655.03     1665.58     45.96 o 
  -1   4   4     2170.00     1976.51     29.41 o 
   0   4   4     5480.71     5714.78     69.08 o 
   1   4   4     1446.67     1347.76     20.57 o 
   2   4   4     2667.61     2535.81     52.52 o 
   3   4   4      380.67      366.56      7.76 o 
   4   4   4        7.57        3.03      4.62 o 
   5   4   4       21.08        6.58      5.67 o 
  -5   5   4        4.81        4.56      5.45 o 
  -4   5   4       13.30        7.91      4.80 o 
  -3   5   4      290.36      291.79      8.64 o 
  -2   5   4      309.28      292.19     11.41 o 
  -1   5   4        3.32        2.61      2.43 o 
   0   5   4     6082.87     6195.32     86.63 o 
   1   5   4     3988.93     3943.75     50.99 o 
   2   5   4       59.26       59.13      3.43 o 
   3   5   4      595.07      602.74     12.61 o 
   4   5   4      279.40      284.51     10.11 o 
   5   5   4       31.68       27.09      6.59 o 
  -4   6   4       31.66       29.27     10.19 o 
  -3   6   4        6.42        1.73      4.46 o 
  -2   6   4      500.41      498.08      7.80 o 
  -1   6   4      671.53      638.85     14.00 o 
   0   6   4      127.51      124.11      3.74 o 
   1   6   4       18.56       18.92      2.38 o 
   2   6   4     4715.10     4549.73     71.60 o 
   3   6   4        7.16        2.66      8.93 o 
   4   6   4       24.70       14.42      7.02 o 
   5   6   4       22.40       30.38      7.96 o 
  -4   7   4        4.65        6.35      5.61 o 
  -3   7   4       97.57       98.03      6.49 o 
  -2   7   4       87.25       89.62      3.68 o 
  -1   7   4       21.96       18.85      2.57 o 
   0   7   4     1213.48     1219.11     16.35 o 
   1   7   4     1116.64     1120.03     31.44 o 
   2   7   4        1.32        3.67      5.58 o 
   3   7   4      216.17      210.33     10.52 o 
   4   7   4      164.51      175.97     10.03 o 
   5   7   4        0.93        1.67      7.39 o 
  -4   8   4       11.91       10.23      6.20 o 
  -3   8   4        6.88        6.25      5.20 o 
  -2   8   4      172.80      173.54      5.19 o 
  -1   8   4      261.34      258.82      6.32 o 
   0   8   4       43.91       57.44      4.95 o 
   1   8   4       11.95       15.68      3.16 o 
   2   8   4     1791.12     1679.40     30.40 o 
   3   8   4       30.51       41.78      8.71 o 
   4   8   4       23.87       24.27      7.59 o 
  -3   9   4       29.90       41.93      7.49 o 
  -2   9   4        5.40        5.92      4.57 o 
  -1   9   4      118.51      123.30      4.69 o 
   0   9   4      459.33      496.00     11.26 o 
   1   9   4      155.95      165.63      6.99 o 
   2   9   4        4.69        0.35      8.07 o 
   3   9   4       90.40       96.82      9.06 o 
   4   9   4      108.81      115.35     10.15 o 
  -3  10   4        2.19        6.13      8.55 o 
  -2  10   4       12.44        9.74      3.44 o 
  -1  10   4       16.73       13.73      4.95 o 
   0  10   4       42.20       41.85      5.15 o 
   1  10   4      112.07      121.96      7.33 o 
   2  10   4      114.15       98.89     17.61 o 
   3  10   4       40.06       28.28      8.61 o 
  -2  11   4        0.08       -4.39      4.39 o 
  -1  11   4        9.08        0.56      5.34 o 
   0  11   4      163.33      176.18      7.91 o 
   1  11   4       10.22       15.39     14.76 o 
   2  11   4        4.38       -2.39     15.39 o 
   3  11   4       14.92       25.16     12.41 o 
  -1  12   4        1.09       -4.40      5.17 o 
   0  12   4        4.86        4.70      5.27 o 
   1  12   4       24.65       44.25     15.64 o 
   2  12   4       69.37       81.92     19.41 o 
  -1 -12   5        1.23        6.24      6.90 o 
   0 -12   5        7.20        5.59      6.56 o 
  -2 -11   5        0.51       -4.94     15.37 o 
  -1 -11   5       61.96       69.32      7.66 o 
   0 -11   5        0.49       -2.77      7.58 o 
   1 -11   5        4.18        8.62     14.21 o 
   2 -11   5        1.93       10.30      6.28 o 
  -3 -10   5       61.68       54.21      8.27 o 
  -2 -10   5       71.89       53.08     15.53 o 
  -1 -10   5        7.34        4.42      7.74 o 
   0 -10   5       44.62       47.32      6.33 o 
   1 -10   5       42.52       40.52      5.59 o 
   2 -10   5        0.12       -2.99      2.99 o 
   3 -10   5        1.23        5.92     10.62 o 
  -4  -9   5       11.46       11.58      7.45 o 
  -3  -9   5        4.70       -6.46      6.46 o 
  -2  -9   5        1.71       -0.21      6.10 o 
  -1  -9   5       58.62       62.08      6.23 o 
   0  -9   5       37.22       36.18      5.38 o 
   1  -9   5       42.79       40.47      3.79 o 
   2  -9   5        2.77       -0.05      2.98 o 
   3  -9   5        2.27       -2.98      6.25 o 
  -4  -8   5        0.88       -6.40      6.89 o 
  -3  -8   5       47.54       50.80      6.79 o 
  -2  -8   5      294.57      292.63     11.22 o 
  -1  -8   5        4.18        3.19      4.24 o 
   0  -8   5        2.04        4.28      2.78 o 
   1  -8   5      106.65      111.33      3.95 o 
   2  -8   5        1.69       -0.81      2.56 o 
   3  -8   5        0.08       -2.05      5.57 o 
   4  -8   5        0.50       -6.20      6.20 o 
  -4  -7   5       41.26       31.34      6.70 o 
  -3  -7   5        0.64       -4.31      5.14 o 
  -2  -7   5       26.34       25.09      5.02 o 
  -1  -7   5      466.06      448.64      8.75 o 
   0  -7   5      236.74      232.94      4.95 o 
   1  -7   5       25.29       36.67      4.09 o 
   2  -7   5       11.92       13.91      4.46 o 
   3  -7   5       16.89       25.99      5.40 o 
   4  -7   5        0.04       -5.63      5.63 o 
  -5  -6   5        5.96        2.26      6.42 o 
  -4  -6   5        7.27       11.47      5.75 o 
  -3  -6   5       40.76       40.22      7.27 o 
  -2  -6   5       48.99       49.49      4.98 o 
  -1  -6   5       21.04       20.05      1.99 o 
   0  -6   5       65.24       71.50      4.15 o 
   1  -6   5      115.54      107.76      5.38 o 
   2  -6   5        0.36        4.30      8.20 o 
   3  -6   5       10.95       13.46      7.74 o 
   4  -6   5        0.08        5.35      5.36 o 
  -5  -5   5        4.59       13.47      6.06 o 
  -4  -5   5       62.70       57.50      6.16 o 
  -3  -5   5       71.90       70.99      5.54 o 
  -2  -5   5       45.53       49.63      5.17 o 
  -1  -5   5      385.96      395.79      6.54 o 
   0  -5   5       65.48       64.37      1.99 o 
   1  -5   5        0.83        0.75      2.66 o 
   2  -5   5       69.94       75.15     11.18 o 
   3  -5   5       31.19       21.43      7.18 o 
   4  -5   5        0.05        2.78      4.76 o 
   5  -5   5        0.49        5.96      8.07 o 
  -5  -4   5        4.82        0.60      6.74 o 
  -4  -4   5       22.88       30.81      5.35 o 
  -3  -4   5       53.36       59.48      3.73 o 
  -2  -4   5      196.69      192.68      8.45 o 
  -1  -4   5        6.84        9.04      1.33 o 
   0  -4   5       83.88       89.09      4.73 o 
   1  -4   5        1.67        2.46      2.05 o 
   3  -4   5        6.77        9.66      3.54 o 
   4  -4   5        0.49       -0.83      4.07 o 
   5  -4   5        0.05        2.88      4.96 o 
  -5  -3   5        0.28       -5.16      5.16 o 
  -4  -3   5       60.33       53.81      5.46 o 
  -3  -3   5        2.99        6.78      2.54 o 
  -1  -3   5     1278.98     1372.09     17.92 o 
   0  -3   5      298.91      319.64      5.95 o 
   1  -3   5      134.44      136.91      3.71 o 
   2  -3   5       25.69       26.68      3.19 o 
   3  -3   5       14.41       18.37      2.88 o 
   4  -3   5        0.17        0.72      6.59 o 
   5  -3   5        0.23       -2.86      7.84 o 
  -5  -2   5        0.74       -3.79      4.97 o 
  -4  -2   5        2.18        3.80      3.87 o 
  -3  -2   5       13.78       12.30      2.51 o 
  -2  -2   5        6.25        8.85      2.38 o 
  -1  -2   5      144.49      141.42      3.25 o 
   0  -2   5      738.76      756.46     10.86 o 
   2  -2   5       53.03       50.13      4.86 o 
   3  -2   5        0.49       -3.69      4.56 o 
   4  -2   5       11.24       16.67      6.59 o 
   5  -2   5        0.51       -0.38      5.67 o 
  -5  -1   5        2.18        1.08      4.45 o 
  -4  -1   5       15.53       17.39      3.20 o 
  -3  -1   5        8.16       12.65      2.34 o 
  -2  -1   5       12.74       16.81      1.88 o 
  -1  -1   5        4.23        3.02      1.63 o 
   0  -1   5        0.42       -0.55      0.55 o 
   1  -1   5        5.82        7.07      1.27 o 
   2  -1   5        5.38        9.38      2.99 o 
   3  -1   5       67.56       67.40      4.60 o 
   4  -1   5        7.22       -0.01      5.80 o 
   5  -1   5        0.23        2.07      7.20 o 
  -5   0   5        0.83        6.11      4.89 o 
  -4   0   5        1.22        2.17      2.84 o 
  -3   0   5        2.74       -1.56      2.15 o 
  -2   0   5      135.76      139.91      3.09 o 
  -1   0   5       47.68       48.57      1.75 o 
   0   0   5        0.24       -0.57      0.57 o 
   1   0   5        7.58        7.85      0.91 o 
   2   0   5      336.20      326.47     10.53 o 
   3   0   5        6.98        5.40      2.58 o 
   4   0   5        0.78        0.21      3.57 o 
  -5   1   5        4.34        5.62      3.91 o 
  -4   1   5        0.46       -1.96      2.93 o 
  -3   1   5       35.60       40.15      5.40 o 
  -2   1   5       16.37       12.76      1.33 o 
  -1   1   5        6.90        5.65      0.86 o 
   0   1   5        1.25       -0.53      0.53 o 
   1   1   5      464.10      474.19      7.26 o 
   2   1   5       96.68       87.76      5.20 o 
   3   1   5        6.86       10.99      4.26 o 
   4   1   5        5.50       11.46      3.52 o 
  -5   2   5        0.07       -3.14      4.45 o 
  -4   2   5       10.47        8.99      3.21 o 
  -3   2   5       23.67       16.56      2.80 o 
  -2   2   5       68.97       70.39      3.59 o 
  -1   2   5       25.03       26.67      1.62 o 
   0   2   5      918.63      976.51     13.50 o 
   1   2   5       77.79       76.92      2.53 o 
   2   2   5        6.21        3.43      1.53 o 
   3   2   5       73.21       79.30      3.42 o 
   4   2   5        2.64       -0.57      4.61 o 
  -5   3   5        0.40       -4.55      5.35 o 
  -4   3   5        0.05       -1.10      3.71 o 
  -3   3   5        0.24       -2.45      2.81 o 
  -2   3   5       73.11       69.08      6.64 o 
  -1   3   5      182.26      170.09      3.63 o 
   0   3   5      351.49      395.39      5.55 o 
   1   3   5       18.35       15.16      1.37 o 
   2   3   5      366.59      358.85      7.99 o 
   3   3   5      103.38       99.08     10.54 o 
   4   3   5        0.87       -3.00     10.57 o 
   5   3   5        1.04       -4.80      5.44 o 
  -5   4   5        0.63        2.00      5.72 o 
  -4   4   5        0.08       -3.36      4.10 o 
  -3   4   5        6.28        2.22      3.24 o 
  -2   4   5       55.33       70.11      6.64 o 
  -1   4   5      140.36      134.31      4.27 o 
   0   4   5      112.79       97.70      2.83 o 
   1   4   5      153.90      158.01      4.49 o 
   2   4   5       76.93       86.05      4.81 o 
   3   4   5       68.28       66.97      3.63 o 
   4   4   5      113.31      127.64      6.55 o 
   5   4   5        1.28       -1.16      6.53 o 
  -5   5   5        1.61       -0.75      5.70 o 
  -4   5   5        3.75       -0.90      4.87 o 
  -3   5   5        2.46       -0.79      3.89 o 
  -2   5   5       16.82       14.18      4.19 o 
  -1   5   5      592.88      550.63     12.18 o 
   0   5   5       21.14       14.94      1.99 o 
   1   5   5       42.31       36.17      2.74 o 
   2   5   5      188.76      175.36      7.83 o 
   3   5   5       20.44       18.96      7.50 o 
   4   5   5       21.33       20.60      5.61 o 
   5   5   5        7.18        8.01      7.49 o 
  -4   6   5        0.58       -4.80      5.13 o 
  -3   6   5       24.95       18.46      4.77 o 
  -2   6   5       19.56       16.45      2.10 o 
  -1   6   5       46.97       43.18      2.88 o 
   0   6   5      202.68      189.58      4.48 o 
   1   6   5      311.65      322.31      8.29 o 
   2   6   5        7.69        4.00      5.53 o 
   3   6   5       11.41       12.74      3.73 o 
   4   6   5       63.66       53.12      6.59 o 
   5   6   5        0.95       -4.95      8.03 o 
  -4   7   5        4.65        1.01      5.66 o 
  -3   7   5        0.60        1.48      9.13 o 
  -2   7   5       65.07       69.69      4.68 o 
  -1   7   5      216.34      211.81      5.81 o 
   0   7   5      131.54      125.16      4.54 o 
   1   7   5      995.05      944.43     38.36 o 
   2   7   5       40.18       43.70      4.21 o 
   3   7   5      174.44      171.13     12.05 o 
   4   7   5       15.46       18.60      6.59 o 
   5   7   5       13.98       11.42      7.44 o 
  -4   8   5        0.18        1.41     10.58 o 
  -3   8   5        2.37       -3.02      5.32 o 
  -2   8   5        7.07        1.04      3.18 o 
  -1   8   5       44.09       45.19      3.33 o 
   0   8   5       31.00       32.09      4.31 o 
   1   8   5      243.28      247.14      7.57 o 
   2   8   5       95.33       81.38      8.29 o 
   3   8   5       46.56       58.18      9.71 o 
   4   8   5       23.43       22.85      7.74 o 
  -3   9   5        0.45        8.99      6.09 o 
  -2   9   5       16.73       20.25      3.32 o 
  -1   9   5      138.61      139.94      4.83 o 
   0   9   5        4.57        3.97      3.92 o 
   1   9   5       37.04       39.71      4.50 o 
   2   9   5      124.46      141.38     14.64 o 
   3   9   5        1.54        4.98      7.27 o 
   4   9   5        4.89        0.01      8.45 o 
  -3  10   5        0.54        1.48      7.32 o 
  -2  10   5        2.48        1.94      4.30 o 
  -1  10   5       11.23       13.66      4.96 o 
   0  10   5      145.59      164.21      9.46 o 
   1  10   5       69.05       69.23      8.11 o 
   2  10   5        2.15       -9.75     13.92 o 
   3  10   5       83.26       85.59      9.81 o 
  -2  11   5        4.46        0.92      4.17 o 
  -1  11   5       15.53       10.20      5.66 o 
   0  11   5       13.85       16.21      4.99 o 
   1  11   5        2.86        8.93      9.78 o 
   2  11   5      103.47       87.13     19.36 o 
   3  11   5        5.85        3.59      6.05 o 
  -1  12   5        8.17        7.52      5.35 o 
   0  12   5       16.52       22.58      5.49 o 
   1  12   5       25.26       28.29     15.29 o 
   2  12   5        9.00       10.38     16.47 o 
  -1 -12   6       18.72       24.58      8.18 o 
   0 -12   6       17.72       14.42      6.79 o 
  -2 -11   6        9.76        4.73     15.91 o 
  -1 -11   6        0.15       -3.89      6.15 o 
   0 -11   6        0.45        5.40      5.89 o 
   1 -11   6       37.67       41.63      6.19 o 
   2 -11   6        8.35        6.93      6.48 o 
  -3 -10   6       15.19        5.46     15.89 o 
  -2 -10   6       16.13       34.45     14.94 o 
  -1 -10   6       59.21       52.09      6.67 o 
   0 -10   6       35.06       36.68      7.72 o 
   1 -10   6       11.00       11.07      5.21 o 
   2 -10   6        1.38        3.99      3.09 o 
  -4  -9   6       20.56       19.04      9.15 o 
  -3  -9   6      166.59      190.90     17.54 o 
  -2  -9   6      175.63      188.68     18.78 o 
  -1  -9   6        7.90        7.46      5.13 o 
   0  -9   6       16.07       14.81      5.02 o 
   1  -9   6       67.43       73.87      4.19 o 
   2  -9   6       86.21       78.51      8.92 o 
   3  -9   6       17.49       12.61      6.46 o 
  -4  -8   6       69.85       74.23     13.41 o 
  -3  -8   6       20.69       11.77      6.19 o 
  -2  -8   6      366.84      356.92     12.23 o 
  -1  -8   6      617.96      637.02     15.90 o 
   0  -8   6       34.89       31.70      3.69 o 
   1  -8   6       14.06       14.97      3.10 o 
   2  -8   6       92.54      101.80      6.62 o 
   3  -8   6       19.06       19.83      6.73 o 
   4  -8   6        0.00        1.89      9.97 o 
  -4  -7   6        7.31        7.89      6.46 o 
  -3  -7   6      404.40      392.77     12.74 o 
  -2  -7   6      290.64      313.69     10.78 o 
  -1  -7   6       15.34       13.71      3.13 o 
   0  -7   6      402.85      396.42      7.37 o 
   1  -7   6      119.71      114.02      3.85 o 
   2  -7   6      109.57      119.11      6.38 o 
   3  -7   6       33.70       41.49      5.69 o 
   4  -7   6        3.92       -3.23      5.80 o 
  -5  -6   6       58.18       62.81      7.50 o 
  -4  -6   6      119.58      119.15     12.98 o 
  -3  -6   6      197.07      180.41     10.87 o 
  -2  -6   6     1110.96     1084.52     23.99 o 
  -1  -6   6     1476.15     1519.76     18.33 o 
   0  -6   6      734.19      771.22     12.21 o 
   1  -6   6      227.04      232.87      4.98 o 
   2  -6   6      249.53      258.10      8.61 o 
   3  -6   6       46.24       49.35      8.59 o 
   4  -6   6        1.01        6.16      5.39 o 
  -5  -5   6       13.69       18.57      6.26 o 
  -4  -5   6       31.73       28.55      5.78 o 
  -3  -5   6     1256.32     1206.92     26.21 o 
  -2  -5   6     1067.73     1059.21     22.98 o 
  -1  -5   6      328.02      350.43      6.07 o 
   0  -5   6      505.57      478.62      6.59 o 
   1  -5   6     2257.24     2323.64     41.53 o 
   2  -5   6       10.67       12.86      3.42 o 
   3  -5   6       80.80       77.48      5.17 o 
   4  -5   6       30.67       40.33      5.43 o 
   5  -5   6        0.07       -5.54      5.54 o 
  -5  -4   6       64.18       60.26      6.60 o 
  -4  -4   6      197.26      200.86      8.97 o 
  -3  -4   6        3.59        3.86      5.36 o 
  -2  -4   6     1370.93     1368.48     34.97 o 
  -1  -4   6     3829.52     3637.39     53.55 o 
   0  -4   6     1803.32     1968.66     22.57 o 
   1  -4   6     1176.54     1155.83     21.37 o 
   3  -4   6      144.22      151.86     11.09 o 
   4  -4   6        3.37        1.15      4.19 o 
   5  -4   6        3.84        2.96      4.97 o 
  -5  -3   6       51.06       48.98      6.07 o 
  -4  -3   6      122.74      127.40      7.30 o 
  -3  -3   6     2120.38     2180.69     58.18 o 
  -2  -3   6      792.20      815.57     19.45 o 
  -1  -3   6      908.81      962.92     15.01 o 
   0  -3   6     2282.28     2221.74     32.96 o 
   1  -3   6     3344.79     3436.08     47.20 o 
   2  -3   6      183.46      203.21      7.35 o 
   3  -3   6     1214.52     1178.89     33.33 o 
   4  -3   6       39.55       47.38      6.45 o 
   5  -3   6        1.03        2.07      4.13 o 
  -5  -2   6       66.34       77.98      6.03 o 
  -4  -2   6      344.78      361.77     10.39 o 
  -3  -2   6        2.07       -0.40      2.45 o 
  -2  -2   6     2720.60     2601.93     66.38 o 
  -1  -2   6     5319.54     5482.92     80.12 o 
   0  -2   6     4422.94     4596.46     96.16 o 
   1  -2   6     1475.81     1394.53     31.38 o 
   2  -2   6      758.80      714.33     13.54 o 
   3  -2   6      300.09      311.10     12.71 o 
   4  -2   6        7.20        5.21      6.17 o 
   5  -2   6       13.90       12.92      5.87 o 
  -5  -1   6       98.72       83.27      5.85 o 
  -4  -1   6      429.29      441.46     14.35 o 
  -3  -1   6     2212.08     2243.90     35.48 o 
  -2  -1   6     1120.31     1106.80     20.27 o 
  -1  -1   6     3777.22     4085.34     75.01 o 
   0  -1   6     9631.65    10324.43    140.26 o 
   1  -1   6     5415.88     5465.03     93.88 o 
   2  -1   6     1990.15     1982.08     50.92 o 
   3  -1   6     2350.43     2272.94     58.95 o 
   4  -1   6       69.01       78.33     13.34 o 
   5  -1   6        4.51        3.42      5.50 o 
  -5   0   6       51.71       54.99      5.27 o 
  -4   0   6      208.87      205.48      6.15 o 
  -3   0   6        2.26       -0.40      2.20 o 
  -2   0   6     4051.00     4065.00     70.60 o 
  -1   0   6     8789.06     8957.35    179.49 o 
   0   0   6       83.52       82.64      1.86 o 
   1   0   6     1327.92     1321.19     23.11 o 
   2   0   6     3607.02     3537.55    107.80 o 
   3   0   6      352.25      348.30      7.69 o 
   4   0   6       16.96       18.70      3.86 o 
  -5   1   6       29.44       20.16      4.28 o 
  -4   1   6      174.85      181.68      5.85 o 
  -3   1   6     2212.39     2231.51     35.28 o 
  -2   1   6      179.44      173.35     10.81 o 
  -1   1   6     1087.47     1120.29     17.24 o 
   0   1   6    11587.20    11965.21    216.40 o 
   1   1   6     2967.85     2986.03     42.83 o 
   2   1   6       35.58       41.19      2.59 o 
   3   1   6     1232.60     1301.86     21.72 o 
   4   1   6      241.97      261.77      7.31 o 
  -5   2   6       56.38       69.37     11.89 o 
  -4   2   6       89.33       97.23      4.99 o 
  -3   2   6       61.42       52.89      3.03 o 
  -2   2   6     5714.83     5512.53     79.31 o 
   0   2   6     2763.31     2865.25     30.20 o 
   1   2   6     5777.64     6054.64    127.08 o 
   2   2   6     2663.87     2658.55     32.84 o 
   3   2   6      263.03      261.40     10.26 o 
   4   2   6       51.73       47.58      5.37 o 
  -5   3   6        0.25       -4.47      4.73 o 
  -4   3   6      108.12      123.99      6.20 o 
  -3   3   6      899.91      928.84     19.27 o 
  -2   3   6      112.52      111.69      6.97 o 
  -1   3   6     3854.60     3848.97     56.40 o 
   0   3   6     4676.04     4381.31     52.16 o 
   1   3   6     8300.22     8429.18    101.03 o 
   2   3   6      247.14      261.93      5.43 o 
   3   3   6      780.64      763.62     13.16 o 
   4   3   6      181.54      189.78      5.70 o 
   5   3   6        0.04       -1.76      5.36 o 
  -5   4   6       20.19        8.40      5.32 o 
  -4   4   6       72.32       63.98      5.22 o 
  -3   4   6       16.32       15.28      4.06 o 
  -2   4   6     1271.75     1241.15     35.44 o 
  -1   4   6     1926.39     1883.50     20.76 o 
   0   4   6      605.50      645.06      8.92 o 
   1   4   6     6523.62     6650.15     75.46 o 
   2   4   6     3154.17     3241.82     66.46 o 
   3   4   6      213.98      213.34      5.75 o 
   4   4   6      102.38      103.45      6.16 o 
   5   4   6       56.63       50.00      7.25 o 
  -5   5   6        1.01        4.12      5.80 o 
  -4   5   6       97.25       96.96      6.35 o 
  -3   5   6      394.44      388.64     14.03 o 
  -2   5   6       26.06       17.40      2.89 o 
  -1   5   6     1253.74     1282.19     18.84 o 
   0   5   6     1466.67     1281.20     20.86 o 
   1   5   6     1150.57     1142.00     18.44 o 
   2   5   6        3.91        2.22      5.29 o 
   3   5   6     1910.99     1960.10     31.87 o 
   4   5   6       22.45       25.40      5.47 o 
   5   5   6        1.63       -7.26      7.26 o 
  -4   6   6       15.55        6.40      5.44 o 
  -3   6   6       29.75       31.52      4.93 o 
  -2   6   6      655.42      668.41      9.90 o 
  -1   6   6      818.41      804.85     12.84 o 
   0   6   6       56.60       69.52      3.07 o 
   1   6   6     1674.24     1648.99     41.56 o 
   2   6   6     1482.72     1427.37     24.21 o 
   3   6   6       47.07       39.34      4.21 o 
   4   6   6       51.23       50.12      8.24 o 
   5   6   6       39.78       47.31      8.96 o 
  -4   7   6       45.02       48.30      9.24 o 
  -3   7   6      134.31      134.87      7.16 o 
  -2   7   6        0.45        2.64      2.44 o 
  -1   7   6      612.05      637.00      9.94 o 
   0   7   6     1081.16     1080.59     14.76 o 
   1   7   6      227.65      201.77      6.82 o 
   2   7   6      139.78      145.15      6.39 o 
   3   7   6     1475.30     1430.21     31.13 o 
   4   7   6       19.87       32.87      6.81 o 
   5   7   6        1.20       -8.71      8.71 o 
  -4   8   6        0.06       -5.50      6.04 o 
  -3   8   6        3.26       -1.04      7.09 o 
  -2   8   6      215.73      226.76     10.54 o 
  -1   8   6      147.46      153.82      5.08 o 
   0   8   6      172.80      157.64      7.11 o 
   1   8   6      749.73      755.41     14.52 o 
   2   8   6      384.20      357.07     18.49 o 
   3   8   6        5.13        7.44      7.24 o 
   4   8   6       32.11       26.33      7.68 o 
  -3   9   6       46.71       44.12      6.68 o 
  -2   9   6        1.10        5.30      3.50 o 
  -1   9   6       66.55       76.13      7.61 o 
   0   9   6      141.59      144.49     20.12 o 
   1   9   6      149.16      147.24      6.34 o 
   2   9   6       42.34       41.12      8.13 o 
   3   9   6      153.92      169.07     10.40 o 
   4   9   6       36.66       38.69      8.68 o 
  -3  10   6        0.68       -6.14      6.27 o 
  -2  10   6       99.94      100.89      9.09 o 
  -1  10   6       21.82       20.79      5.23 o 
   0  10   6       21.65       20.03      4.77 o 
   1  10   6      334.44      358.76     40.31 o 
   2  10   6       70.14       50.90      8.14 o 
   3  10   6        0.00       -7.89      7.89 o 
  -2  11   6        1.98       -4.20      4.20 o 
  -1  11   6       19.25       22.80      5.60 o 
   0  11   6       20.51       31.04      6.78 o 
   1  11   6       36.81       49.03      8.11 o 
   2  11   6       41.57       45.19     17.07 o 
   3  11   6       70.32       63.69     29.24 o 
  -1  12   6        0.40       -5.05      5.05 o 
   0  12   6        0.20        2.57      5.19 o 
   1  12   6       95.38      104.32     16.79 o 
   2  12   6        6.70       19.00     17.90 o 
  -2 -11   7       31.45       41.94     16.77 o 
  -1 -11   7       36.13       32.42      7.46 o 
   0 -11   7        5.80        6.37      6.08 o 
   1 -11   7        6.34        9.50      7.68 o 
  -3 -10   7       14.85       12.20     15.64 o 
  -2 -10   7        8.67       13.25     14.54 o 
  -1 -10   7        1.49        4.90      6.64 o 
   0 -10   7       21.32       35.15      6.03 o 
   1 -10   7        5.11       10.06      5.21 o 
   2 -10   7        3.04        6.00      5.88 o 
  -3  -9   7       12.58        9.95      6.85 o 
  -2  -9   7       41.48       54.50     13.84 o 
  -1  -9   7      185.85      195.35      9.48 o 
   0  -9   7        9.08       10.37      5.50 o 
   1  -9   7        3.20        1.67      3.39 o 
   2  -9   7       21.56       19.21      7.23 o 
   3  -9   7        0.25       -5.09      5.09 o 
  -4  -8   7        8.93       20.54      6.99 o 
  -3  -8   7       65.44       57.29      7.01 o 
  -2  -8   7        1.93       11.66      8.33 o 
  -1  -8   7        3.54        4.94      4.42 o 
   0  -8   7      174.32      181.21      6.53 o 
   1  -8   7       86.08       87.31      5.39 o 
   2  -8   7        6.69        6.28      3.48 o 
   3  -8   7        0.52       -6.70      7.91 o 
   4  -8   7        2.00       -3.64      9.20 o 
  -4  -7   7       21.68       17.46      6.62 o 
  -3  -7   7        0.98        3.11      5.45 o 
  -2  -7   7       27.20       34.14      8.24 o 
  -1  -7   7       60.03       66.18      4.02 o 
   0  -7   7        0.82        2.37      2.51 o 
   1  -7   7        2.77        3.27      2.52 o 
   2  -7   7       28.20       32.44      4.95 o 
   3  -7   7        0.31        2.46      5.24 o 
   4  -7   7        0.56       -8.68     15.19 o 
  -4  -6   7       16.26       20.86      6.10 o 
  -3  -6   7      141.82      119.22     10.13 o 
  -2  -6   7      170.32      163.88      8.01 o 
  -1  -6   7        9.13       12.81      2.29 o 
   0  -6   7      218.27      237.51      5.24 o 
   1  -6   7       49.65       59.70      3.02 o 
   2  -6   7        2.80        1.08      4.01 o 
   3  -6   7        5.25        1.94      4.64 o 
   4  -6   7        6.14       10.59      5.44 o 
  -5  -5   7        7.43        7.50      6.23 o 
  -4  -5   7       50.20       56.24      8.70 o 
  -3  -5   7       56.77       62.81      5.52 o 
  -2  -5   7       68.76       80.14      5.85 o 
  -1  -5   7      249.70      264.26      5.15 o 
   0  -5   7        4.21        3.68      1.51 o 
   1  -5   7       35.40       43.18      4.62 o 
   2  -5   7        5.17        5.27      3.35 o 
   3  -5   7        4.32        2.78      4.70 o 
   4  -5   7        0.82       -1.13      4.82 o 
   5  -5   7        0.02        1.20      5.69 o 
  -5  -4   7        0.02       -0.87      8.77 o 
  -4  -4   7        0.77       -4.58      4.58 o 
  -3  -4   7      194.36      206.63      8.07 o 
  -2  -4   7       38.64       38.86      3.24 o 
  -1  -4   7       75.10       64.79      2.32 o 
   0  -4   7      722.79      762.37      9.38 o 
   1  -4   7      109.92      111.00      5.53 o 
   3  -4   7        4.63       10.06      4.13 o 
   4  -4   7        3.25        8.04      4.44 o 
   5  -4   7        0.01        0.44      5.00 o 
  -5  -3   7       14.71       16.05      5.88 o 
  -4  -3   7        1.52       -3.09      4.55 o 
  -3  -3   7       12.72       13.82      3.76 o 
  -2  -3   7       16.18       18.04      1.82 o 
  -1  -3   7        1.96        1.52      1.75 o 
   0  -3   7       59.94       62.65      2.09 o 
   1  -3   7      255.11      256.07      4.18 o 
   2  -3   7       39.15       42.16      3.82 o 
   3  -3   7       13.31       11.87      4.55 o 
   4  -3   7        0.23        6.24      3.69 o 
   5  -3   7        2.11       -4.31      4.31 o 
  -5  -2   7        0.98        1.19      5.31 o 
  -4  -2   7        8.00        8.02      4.28 o 
  -3  -2   7      125.49      136.30      5.13 o 
  -2  -2   7       73.91       80.27      4.64 o 
  -1  -2   7       50.69       46.17      1.87 o 
   0  -2   7       67.93       67.85      2.53 o 
   1  -2   7        0.29        0.54      1.27 o 
   2  -2   7        6.79        7.26      1.40 o 
   3  -2   7        3.40        4.40      4.73 o 
   4  -2   7        8.41       12.96      6.32 o 
   5  -2   7        1.06        6.09      5.79 o 
  -5  -1   7        5.28        5.27      4.88 o 
  -4  -1   7        2.87       -2.37      3.35 o 
  -3  -1   7        4.72        7.65      2.59 o 
  -2  -1   7       54.16       57.51      2.66 o 
  -1  -1   7      268.24      266.05      4.81 o 
   0  -1   7       88.53      100.88      2.29 o 
   1  -1   7       38.62       50.49      3.49 o 
   2  -1   7        0.85       -2.77      2.77 o 
   3  -1   7       45.45       50.38      5.67 o 
   4  -1   7        0.57        2.35      4.96 o 
   5  -1   7        0.16        3.64      5.60 o 
  -5   0   7        0.03        4.89      4.91 o 
  -4   0   7       21.40       19.00      4.49 o 
  -3   0   7        0.31       -1.68      2.35 o 
  -2   0   7       83.16       86.16      3.29 o 
  -1   0   7      105.23      116.77      2.78 o 
   0   0   7        2.20       -0.73      0.73 o 
   1   0   7        1.55        2.39      1.09 o 
   2   0   7      163.99      167.49      4.09 o 
   3   0   7        2.33       -1.26      3.49 o 
   4   0   7        4.78        0.14      4.18 o 
   5   0   7        1.67       14.30      9.50 o 
  -5   1   7        0.20       -4.74      4.74 o 
  -4   1   7        0.00        0.05      3.70 o 
  -3   1   7       33.16       31.51      5.88 o 
  -2   1   7      113.61      100.43      3.84 o 
  -1   1   7       55.00       54.97      2.11 o 
   0   1   7       77.06       80.05      1.72 o 
   1   1   7      544.64      603.89     15.97 o 
   2   1   7        2.27        0.78      2.58 o 
   3   1   7        0.08        4.58      2.50 o 
   4   1   7        4.80        9.13      4.06 o 
  -5   2   7        0.19        5.86      5.09 o 
  -4   2   7        6.54        0.70      6.12 o 
  -3   2   7        0.83       -1.64      2.49 o 
  -2   2   7        0.05        0.82      1.76 o 
  -1   2   7      195.62      195.34      4.42 o 
   0   2   7      112.13      112.97      2.27 o 
   1   2   7      430.79      472.84      9.34 o 
   2   2   7        0.14       -0.28      1.56 o 
   3   2   7       68.74       73.47      3.39 o 
   4   2   7       15.08       24.00      6.61 o 
  -5   3   7        3.22        9.46      8.18 o 
  -4   3   7        4.67       10.30      8.61 o 
  -3   3   7        0.02       -2.30      3.80 o 
  -2   3   7        2.13       -1.63      4.02 o 
  -1   3   7      205.47      215.08      5.07 o 
   0   3   7      127.26      132.66      3.39 o 
   1   3   7       56.21       54.55      1.70 o 
   2   3   7       62.98       69.91      3.43 o 
   3   3   7        3.28       -1.62      5.05 o 
   4   3   7       12.12       11.18      3.19 o 
   5   3   7       14.36       16.07      5.60 o 
  -5   4   7        0.08        6.30      5.30 o 
  -4   4   7       11.89        8.69      4.62 o 
  -3   4   7       28.88       26.78      3.76 o 
  -2   4   7        0.70       -2.74      4.89 o 
  -1   4   7        2.50       -0.20      1.19 o 
   0   4   7     1295.71     1294.06     18.67 o 
   1   4   7       54.69       57.52      1.97 o 
   2   4   7        3.65        7.05      2.98 o 
   3   4   7       78.65       86.47      3.96 o 
   4   4   7        5.48       -0.47      6.13 o 
   5   4   7        1.86       -1.81      6.41 o 
  -5   5   7        0.53        5.18      6.04 o 
  -4   5   7        0.97        9.43      5.04 o 
  -3   5   7        3.35        6.26      5.65 o 
  -2   5   7      125.74      123.32      3.47 o 
  -1   5   7       50.42       52.26      2.52 o 
   0   5   7       15.61       21.39      2.47 o 
   1   5   7      242.18      238.55      8.55 o 
   2   5   7      233.41      249.42      9.07 o 
   3   5   7       28.05       38.78      4.04 o 
   4   5   7        0.99       -2.76      5.00 o 
   5   5   7       14.01       13.66      7.58 o 
  -4   6   7        6.10        8.27      6.47 o 
  -3   6   7       28.63       31.27      4.49 o 
  -2   6   7        1.69       -2.11      2.11 o 
  -1   6   7      176.99      163.42      5.08 o 
   0   6   7      423.90      408.82      7.08 o 
   1   6   7      274.70      242.47     10.36 o 
   2   6   7      616.49      593.06     13.92 o 
   3   6   7       22.17       17.71      4.14 o 
   4   6   7       73.08       71.11      7.02 o 
   5   6   7        1.70       -0.17      8.12 o 
  -4   7   7        0.90       -4.51      5.70 o 
  -3   7   7        0.09        4.07      4.39 o 
  -2   7   7       18.09       16.39      2.71 o 
  -1   7   7       73.66       73.87      3.45 o 
   0   7   7       62.03       68.76      3.18 o 
   1   7   7       14.16       14.25      4.96 o 
   2   7   7      306.32      296.11      8.39 o 
   3   7   7       31.04       29.77      4.65 o 
   4   7   7        5.15        7.52      6.54 o 
   5   7   7        7.86       15.11      9.27 o 
  -4   8   7        0.45        3.33      6.21 o 
  -3   8   7       31.47       32.96      5.26 o 
  -2   8   7        3.83        6.27      3.03 o 
  -1   8   7       50.68       53.40      3.53 o 
   0   8   7      416.43      408.14     10.79 o 
   1   8   7       72.83       68.61      3.97 o 
   2   8   7       48.24       43.88      4.91 o 
   3   8   7       48.47       59.78      7.37 o 
   4   8   7       10.63       -1.31     12.66 o 
  -3   9   7        9.04        5.88      5.93 o 
  -2   9   7       10.17       13.41      3.34 o 
  -1   9   7       19.49       21.74      3.46 o 
   0   9   7        9.37        9.74      4.39 o 
   1   9   7      269.10      268.08      8.53 o 
   2   9   7      140.17      139.42     10.76 o 
   3   9   7        4.29       -0.95      7.44 o 
   4   9   7       28.08       35.65      8.73 o 
  -3  10   7        3.60       10.67      6.33 o 
  -2  10   7        2.93        0.41      4.85 o 
  -1  10   7       22.85       16.53      6.62 o 
   0  10   7       57.58       63.40      5.38 o 
   1  10   7        4.13       13.05     11.39 o 
   2  10   7        3.38        2.62      5.85 o 
   3  10   7       99.47       87.07     28.52 o 
  -2  11   7        4.22       -4.74      4.74 o 
  -1  11   7       33.64       31.96      5.87 o 
   0  11   7       11.79       13.59      5.17 o 
   1  11   7       46.87       59.33      8.49 o 
   2  11   7       44.35       42.86     17.26 o 
   3  11   7        0.42      -12.62     12.62 o 
  -1  12   7        2.15        1.22      5.92 o 
   0  12   7       35.17       33.34      6.18 o 
   1  12   7        4.45        6.76     12.97 o 
   2  12   7        1.62       29.21     18.11 o 
  -2 -11   8       22.55       26.40     16.55 o 
  -1 -11   8        0.67       -1.41      6.41 o 
   0 -11   8        8.48       12.23      6.12 o 
   1 -11   8        8.79        7.50      5.79 o 
  -3 -10   8        6.94        8.28     15.57 o 
  -2 -10   8       91.28       90.66     16.77 o 
  -1 -10   8       87.77       86.07      7.39 o 
   0 -10   8        9.14        0.10      5.44 o 
   1 -10   8        0.97       -4.07      4.97 o 
   2 -10   8        8.81        9.28      6.07 o 
  -3  -9   8      108.06      105.73      8.74 o 
  -2  -9   8       30.10       27.58     13.59 o 
  -1  -9   8       89.10       93.28      6.87 o 
   0  -9   8      161.41      170.54      8.47 o 
   1  -9   8       13.36       17.06      3.56 o 
   2  -9   8        0.27       -1.46      5.38 o 
   3  -9   8        4.63        6.61      6.56 o 
  -4  -8   8      151.53      154.80      9.98 o 
  -3  -8   8        0.09       -5.02      6.34 o 
  -2  -8   8      264.36      273.17     11.09 o 
  -1  -8   8      219.63      233.70     13.98 o 
   0  -8   8       54.40       48.91      4.05 o 
   1  -8   8       39.56       32.59      3.32 o 
   2  -8   8        5.45        8.75      5.39 o 
   3  -8   8       29.90       29.92      6.48 o 
  -4  -7   8      106.44       96.70      7.94 o 
  -3  -7   8      219.47      221.22     10.10 o 
  -2  -7   8      451.17      403.09     12.41 o 
  -1  -7   8      486.96      487.07     10.01 o 
   0  -7   8      551.80      562.87      9.28 o 
   1  -7   8      248.13      248.50      6.07 o 
   2  -7   8        4.46        2.67      3.80 o 
   3  -7   8       24.15       22.06      5.57 o 
   4  -7   8        4.13        8.07      6.07 o 
  -4  -6   8       83.13       77.81      7.22 o 
  -3  -6   8        4.11        6.04      5.20 o 
  -2  -6   8     1196.83     1136.52     25.07 o 
  -1  -6   8     1101.61     1145.33     16.00 o 
   0  -6   8        9.90       13.57      2.26 o 
   1  -6   8       83.30       83.71      7.42 o 
   2  -6   8      281.84      309.06      9.65 o 
   3  -6   8       18.03       20.83      7.41 o 
   4  -6   8        5.65        9.11      5.59 o 
  -5  -5   8        0.36       -1.36      6.17 o 
  -4  -5   8      181.21      190.04      8.94 o 
  -3  -5   8      428.61      435.37     12.41 o 
  -2  -5   8      202.43      189.09      7.69 o 
  -1  -5   8      570.51      566.38      8.82 o 
   0  -5   8     1907.16     1918.43     25.08 o 
   1  -5   8      859.72      895.00     17.60 o 
   2  -5   8       76.17       77.78      9.43 o 
   3  -5   8       66.43       71.16      5.18 o 
   4  -5   8       15.22       16.25      5.15 o 
  -5  -4   8       78.45       81.43      7.98 o 
  -4  -4   8      218.56      212.54     12.70 o 
  -3  -4   8       32.36       29.76      4.58 o 
  -2  -4   8     3263.00     3101.37     68.74 o 
  -1  -4   8     1458.84     1476.68     19.49 o 
   0  -4   8       81.60       96.99      2.68 o 
   1  -4   8      326.37      317.40      7.68 o 
   3  -4   8       58.72       65.21      4.61 o 
   4  -4   8       92.80       79.45      8.19 o 
   5  -4   8        2.76        9.13      5.28 o 
  -5  -3   8        6.55        2.97      5.75 o 
  -4  -3   8      268.28      281.60      9.85 o 
  -3  -3   8     1194.97     1210.92     20.51 o 
  -2  -3   8      299.53      313.49      7.02 o 
  -1  -3   8     1909.20     1992.01     25.73 o 
   0  -3   8     3422.66     3250.63     41.39 o 
   1  -3   8     2653.50     2698.60     47.37 o 
   2  -3   8      168.13      159.33      7.05 o 
   3  -3   8       71.72       74.22      6.27 o 
   4  -3   8       47.17       49.28      4.42 o 
   5  -3   8        0.08       -0.67      4.11 o 
  -5  -2   8       20.68       16.96      6.33 o 
  -4  -2   8      578.66      594.33     14.79 o 
  -3  -2   8      801.76      818.04     14.57 o 
  -2  -2   8     4371.68     4324.64     86.88 o 
  -1  -2   8     2897.41     2977.97     37.82 o 
   0  -2   8     1192.68     1288.58     16.82 o 
   1  -2   8     2497.04     2557.74     57.23 o 
   2  -2   8     1789.69     1876.20     48.90 o 
   3  -2   8      525.18      506.37     10.55 o 
   4  -2   8      287.63      275.21     12.90 o 
   5  -2   8        3.54        1.68      5.89 o 
  -5  -1   8       12.10        8.74      5.29 o 
  -4  -1   8      209.07      215.69      6.86 o 
  -3  -1   8     1383.87     1411.21     23.26 o 
  -2  -1   8      200.05      220.16      7.67 o 
  -1  -1   8     3026.82     3094.92     39.29 o 
   0  -1   8     8832.44     8995.67    123.93 o 
   1  -1   8      180.73      161.45      3.74 o 
   2  -1   8      201.16      191.03      4.15 o 
   3  -1   8      546.05      535.09     16.91 o 
   4  -1   8       87.55       98.78      6.45 o 
   5  -1   8        0.35        0.02      5.64 o 
  -5   0   8       17.65       18.89      5.15 o 
  -4   0   8      320.97      334.36      8.29 o 
  -3   0   8      425.85      424.21      8.65 o 
  -2   0   8     6706.78     6846.94    107.42 o 
  -1   0   8     1118.43     1063.73     15.39 o 
   0   0   8      153.53      162.61      3.09 o 
   1   0   8     5300.56     5531.62    137.12 o 
   2   0   8     1292.82     1210.16     23.02 o 
   3   0   8      256.50      265.74      6.65 o 
   4   0   8      198.26      187.03      7.71 o 
   5   0   8       18.07       19.71      9.38 o 
  -5   1   8        8.34        4.42      4.57 o 
  -4   1   8      377.52      395.86      9.06 o 
  -3   1   8      651.54      640.69     11.80 o 
  -2   1   8     1179.34     1272.97     20.62 o 
  -1   1   8    11366.86    11739.75    203.90 o 
   0   1   8     9909.08     9919.04    106.95 o 
   1   1   8     2474.20     2676.05     66.85 o 
   2   1   8      875.83      798.62     10.40 o 
   3   1   8      880.75      912.12     14.09 o 
   4   1   8       91.46      105.76      4.74 o 
  -5   2   8       17.85       25.55      5.48 o 
  -4   2   8       20.29       12.43      3.71 o 
  -3   2   8      299.87      296.22      9.92 o 
  -2   2   8     3946.23     4031.01     64.18 o 
  -1   2   8      858.62      767.04     11.30 o 
   0   2   8     3362.45     3464.46     41.33 o 
   1   2   8     4014.45     4095.72     73.35 o 
   2   2   8     4059.26     4136.54     59.41 o 
   3   2   8        2.88        1.33      1.61 o 
   4   2   8      112.79      117.44      9.37 o 
  -5   3   8        2.84        1.67      8.77 o 
  -4   3   8      199.89      207.56      7.81 o 
  -3   3   8      574.72      588.32     17.72 o 
  -2   3   8       73.95       98.91      6.93 o 
  -1   3   8     2551.47     2509.20     27.14 o 
   0   3   8     4519.70     4424.51     43.14 o 
   1   3   8     1905.32     1931.36     30.81 o 
   2   3   8     2541.49     2604.06     45.13 o 
   3   3   8     1134.86     1125.49     18.64 o 
   4   3   8      116.83      125.61      5.55 o 
   5   3   8        5.60        1.57      5.47 o 
  -5   4   8        5.34        6.10      5.71 o 
  -4   4   8       10.13       -1.80      4.57 o 
  -3   4   8      380.45      399.20      8.56 o 
  -2   4   8     2332.89     2247.42     38.91 o 
  -1   4   8      665.09      633.02     10.37 o 
   0   4   8     1387.12     1339.43     26.75 o 
   1   4   8     1250.59     1061.74     12.87 o 
   2   4   8     1723.59     1723.85     36.45 o 
   3   4   8       29.29       36.08      3.35 o 
   4   4   8      377.55      415.80     27.72 o 
   5   4   8        9.14        4.71      6.67 o 
  -5   5   8        1.29        9.02      6.78 o 
  -4   5   8       67.73       71.14      6.02 o 
  -3   5   8      229.26      231.36      6.79 o 
  -2   5   8       35.51       34.75      2.24 o 
  -1   5   8     1982.17     1971.80     25.01 o 
   0   5   8     2597.77     2437.28     30.39 o 
   1   5   8      705.21      689.72     17.88 o 
   2   5   8     1025.50     1031.91     17.86 o 
   3   5   8      809.12      820.09     14.86 o 
   4   5   8       65.24       74.60      7.69 o 
   5   5   8        3.77       -6.49      7.53 o 
  -4   6   8       36.22       41.22      6.09 o 
  -3   6   8      274.88      275.62      7.86 o 
  -2   6   8      841.70      814.98     11.70 o 
  -1   6   8      101.22       96.92      3.43 o 
   0   6   8      977.83     1007.56     13.76 o 
   1   6   8     1693.04     1606.73     23.89 o 
   2   6   8      440.00      417.43     12.39 o 
   3   6   8      237.46      244.61      7.56 o 
   4   6   8      561.91      547.05     15.18 o 
   5   6   8        5.55        2.22      8.24 o 
  -4   7   8       15.57       23.45     10.88 o 
  -3   7   8       29.10       25.86      4.81 o 
  -2   7   8        7.41        8.01      2.69 o 
  -1   7   8      755.35      749.71     11.18 o 
   0   7   8      768.30      786.33     11.48 o 
   1   7   8       34.91       30.03      3.05 o 
   2   7   8      564.85      537.62     11.68 o 
   3   7   8      328.82      365.97     17.27 o 
   4   7   8       18.57       31.52      7.04 o 
   5   7   8        4.13       11.38      8.94 o 
  -4   8   8        9.07        0.18      6.44 o 
  -3   8   8       47.87       53.40      5.51 o 
  -2   8   8      376.53      378.82     10.53 o 
  -1   8   8       24.92       27.20      3.20 o 
   0   8   8      121.94      131.92     11.00 o 
   1   8   8      381.07      394.31      8.26 o 
   2   8   8      259.66      240.81     15.81 o 
   3   8   8        2.54       -1.07      8.08 o 
   4   8   8      102.96      109.49      9.21 o 
  -3   9   8        0.44       -1.81      5.33 o 
  -2   9   8        1.31        2.13      3.34 o 
  -1   9   8      474.14      491.96     10.54 o 
   0   9   8      226.67      240.95      8.79 o 
   1   9   8       15.35       10.36      6.58 o 
   2   9   8      298.67      316.87     10.86 o 
   3   9   8      120.43      123.83     11.81 o 
   4   9   8        2.59       -8.07      8.07 o 
  -3  10   8        4.63       11.85      8.87 o 
  -2  10   8       45.49       44.21      4.06 o 
  -1  10   8        0.33        3.23      5.11 o 
   0  10   8       54.02       54.33      5.34 o 
   1  10   8       90.89      109.92     18.92 o 
   2  10   8       96.74       94.80     12.81 o 
   3  10   8       20.23        2.56      9.04 o 
  -2  11   8        2.14        0.24      4.84 o 
  -1  11   8       72.11       83.54     13.01 o 
   0  11   8       12.11       15.59      5.84 o 
   1  11   8        5.57       11.19     17.56 o 
   2  11   8      157.40      162.41     21.18 o 
   3  11   8       12.93        1.82     25.71 o 
  -1  12   8        0.28        2.39      5.62 o 
   0  12   8       24.30       22.32      8.26 o 
   1  12   8        5.77       13.01      8.04 o 
   2  12   8       12.39       52.95     18.83 o 
  -2 -11   9        9.12        7.33     15.51 o 
  -1 -11   9        3.63        0.62      6.39 o 
   0 -11   9        3.27       -0.28      5.99 o 
   1 -11   9        3.89       -4.10      5.52 o 
  -3 -10   9        3.07       24.83     15.86 o 
  -2 -10   9       27.15       44.12     15.52 o 
  -1 -10   9       16.95       18.48      6.17 o 
   0 -10   9       57.02       54.84      7.62 o 
   1 -10   9        3.91        2.75     10.84 o 
   2 -10   9        1.89        6.04      8.11 o 
  -3  -9   9        2.88        2.15      7.25 o 
  -2  -9   9       47.72       50.75     14.29 o 
  -1  -9   9        2.21       -0.45      5.06 o 
   0  -9   9        0.34        1.39      4.81 o 
   1  -9   9       36.25       36.56      4.10 o 
   2  -9   9       14.31       21.06      5.63 o 
   3  -9   9        1.17        2.84      6.81 o 
  -4  -8   9       59.63       51.95      7.72 o 
  -3  -8   9       29.03       28.86      6.78 o 
  -2  -8   9        5.17        2.88      5.80 o 
  -1  -8   9        5.32       13.56      6.76 o 
   0  -8   9       29.47       33.90      3.86 o 
   1  -8   9        0.21        5.95      3.09 o 
   2  -8   9        1.27       -5.30      5.30 o 
   3  -8   9        4.16        9.79      4.90 o 
  -4  -7   9       18.98       16.87      6.61 o 
  -3  -7   9       19.92       20.99      5.97 o 
  -2  -7   9      158.17      158.63      8.55 o 
  -1  -7   9      151.44      160.73      7.83 o 
   0  -7   9        0.34        2.30      2.62 o 
   1  -7   9       66.33       74.60      3.52 o 
   2  -7   9       16.61       26.13      6.28 o 
   3  -7   9        0.85        2.44      4.49 o 
   4  -7   9        0.10       -2.13      5.04 o 
  -4  -6   9       18.36       20.55      6.07 o 
  -3  -6   9      152.64      135.15      7.93 o 
  -2  -6   9       63.15       69.74      9.58 o 
  -1  -6   9       34.94       45.70      3.12 o 
   0  -6   9      115.64      114.60      4.01 o 
   1  -6   9        7.54        9.25      2.34 o 
   2  -6   9        7.10        9.35      4.08 o 
   3  -6   9        1.59        4.49      4.87 o 
   4  -6   9        1.03        1.01      5.47 o 
  -5  -5   9        4.75        5.92      6.51 o 
  -4  -5   9        6.07        6.37      5.63 o 
  -3  -5   9        3.03        4.84      4.51 o 
  -2  -5   9      273.91      275.08      9.13 o 
  -1  -5   9       95.94      101.88      3.59 o 
   0  -5   9       25.30       23.16      2.13 o 
   1  -5   9      182.81      186.78      6.62 o 
   2  -5   9       27.23       36.47      3.47 o 
   3  -5   9       11.52       12.55      4.44 o 
   4  -5   9        0.23        5.37      5.07 o 
  -5  -4   9        2.02        1.50      7.51 o 
  -4  -4   9       39.46       30.65      5.79 o 
  -3  -4   9       39.95       41.46      5.02 o 
  -2  -4   9       25.16       23.58      3.04 o 
  -1  -4   9        2.28        2.94      1.64 o 
   0  -4   9       38.19       38.77      1.75 o 
   1  -4   9        4.80        7.48      2.39 o 
   2  -4   9       54.49       57.06      3.38 o 
   3  -4   9        9.36        9.37      3.87 o 
   4  -4   9        2.47       10.12      4.59 o 
   5  -4   9        0.07       -1.59      4.60 o 
  -5  -3   9        4.81        3.85      5.86 o 
  -4  -3   9        1.06       10.61      4.84 o 
  -3  -3   9       10.59       14.89      3.30 o 
  -2  -3   9      417.29      412.06      8.41 o 
  -1  -3   9      149.61      144.95      2.86 o 
   0  -3   9       62.47       68.45      2.07 o 
   1  -3   9       48.57       51.49      2.65 o 
   3  -3   9        3.31        7.32      3.29 o 
   4  -3   9        0.67        5.26      3.98 o 
   5  -3   9        0.83        5.65      3.97 o 
  -5  -2   9        0.04       -2.56      7.29 o 
  -4  -2   9       26.06       22.83      4.89 o 
  -3  -2   9        6.62        6.91      2.95 o 
  -2  -2   9       29.55       27.64      1.84 o 
  -1  -2   9      158.80      162.13      4.74 o 
   0  -2   9      185.32      180.19      3.32 o 
   1  -2   9       54.66       59.53      4.03 o 
   2  -2   9       25.24       28.08      3.45 o 
   3  -2   9        4.55        5.13      2.77 o 
   4  -2   9        4.58       15.45      6.56 o 
   5  -2   9        0.22       -1.46      4.93 o 
  -5  -1   9        3.09        5.52      5.31 o 
  -4  -1   9        0.04       -2.33      3.65 o 
  -3  -1   9       52.17       48.97      6.46 o 
  -2  -1   9        0.82       -2.08      4.79 o 
  -1  -1   9       78.61       83.82      2.06 o 
   0  -1   9      120.40      139.45      3.74 o 
   1  -1   9        0.23        0.17      1.10 o 
   2  -1   9        1.58        1.51      2.32 o 
   3  -1   9       31.75       29.05      5.29 o 
   4  -1   9        0.33        8.15      4.74 o 
   5  -1   9        1.14       -0.06      4.71 o 
  -5   0   9        2.11        4.84      9.21 o 
  -4   0   9        0.56        0.72      3.59 o 
  -3   0   9        2.90       -2.35      2.65 o 
  -2   0   9       91.50       88.24      4.22 o 
  -1   0   9      276.33      309.11      4.33 o 
   0   0   9        0.11       -0.80      0.80 o 
   1   0   9       42.65       51.24      2.00 o 
   2   0   9      119.79      123.27      3.94 o 
   3   0   9        0.05        0.14      2.56 o 
   4   0   9        1.81        4.51      3.60 o 
   5   0   9        0.14        9.04      9.11 o 
  -5   1   9        0.24        3.23      5.52 o 
  -4   1   9        0.30        0.92      3.85 o 
  -3   1   9       53.29       49.61      3.31 o 
  -2   1   9       23.22       22.33      3.56 o 
  -1   1   9        0.33        0.95      1.01 o 
   0   1   9      207.37      215.22      3.33 o 
   1   1   9        0.89        1.06      1.89 o 
   2   1   9      144.58      134.04      2.82 o 
   3   1   9        2.73       10.90      3.36 o 
   4   1   9        4.97        4.38      4.41 o 
   5   1   9        0.99        6.28      9.20 o 
  -5   2   9        1.17        1.29      5.24 o 
  -4   2   9       13.08       11.31      3.79 o 
  -3   2   9       20.03       21.06      3.34 o 
  -2   2   9        1.36        1.89      3.75 o 
  -1   2   9       37.30       39.28      1.49 o 
   0   2   9      394.14      386.95      5.89 o 
   1   2   9       64.24       70.45      2.50 o 
   2   2   9       16.27       21.49      1.63 o 
   3   2   9       12.68       15.11      2.92 o 
   4   2   9        0.10        1.25      6.97 o 
  -5   3   9        0.18       -4.48      5.44 o 
  -4   3   9        0.49        3.65      4.32 o 
  -3   3   9       35.94       41.23      4.68 o 
  -2   3   9      129.04      131.09      4.02 o 
  -1   3   9        4.74        6.06      1.31 o 
   0   3   9       18.10       20.01      1.28 o 
   1   3   9      996.58     1031.25     16.84 o 
   2   3   9       67.57       70.48      7.74 o 
   3   3   9       13.70       17.39      5.75 o 
   4   3   9       13.59       16.60      3.76 o 
   5   3   9        0.32        2.01      5.68 o 
  -5   4   9        0.13       -5.78      5.78 o 
  -4   4   9        3.76        3.58      4.63 o 
  -3   4   9        2.79        4.63      3.58 o 
  -2   4   9       24.82       22.66      1.89 o 
  -1   4   9      320.30      327.88      5.89 o 
   0   4   9       47.60       39.12      2.49 o 
   1   4   9        1.20       -0.72      1.51 o 
   2   4   9      110.07      118.52      4.08 o 
   3   4   9       75.28       77.39      4.33 o 
   4   4   9       18.32       21.22      4.61 o 
   5   4   9        0.05       -6.61      6.61 o 
  -4   5   9        0.18        5.17      5.13 o 
  -3   5   9       42.71       40.81      4.50 o 
  -2   5   9       86.35       82.61      4.77 o 
  -1   5   9       44.65       48.55      3.85 o 
   0   5   9      201.40      174.12      4.62 o 
   1   5   9      431.08      418.23      6.56 o 
   2   5   9      214.09      202.09      6.02 o 
   3   5   9      150.93      165.06      5.88 o 
   4   5   9        4.98        5.88      6.69 o 
   5   5   9       13.86       11.66      7.69 o 
  -4   6   9        1.88       -3.00      5.57 o 
  -3   6   9        9.72        7.95      4.82 o 
  -2   6   9        2.18       -0.24      2.35 o 
  -1   6   9       40.02       41.27      2.74 o 
   0   6   9      263.08      277.51      5.44 o 
   1   6   9       29.00       23.19      4.84 o 
   2   6   9        2.30        4.52      3.41 o 
   3   6   9      159.39      159.81      6.36 o 
   4   6   9        2.91        1.33      7.23 o 
   5   6   9        0.07        3.55      8.33 o 
  -4   7   9        4.08       10.59      7.65 o 
  -3   7   9        4.74        5.96      4.66 o 
  -2   7   9      185.37      185.66      5.24 o 
  -1   7   9       26.27       29.20      2.94 o 
   0   7   9       62.94       74.68      3.23 o 
   1   7   9      622.47      559.35     19.36 o 
   2   7   9      160.25      146.93      6.76 o 
   3   7   9       26.86       32.01      4.86 o 
   4   7   9        5.59       16.30      8.04 o 
   5   7   9        7.85       10.51      9.35 o 
  -4   8   9        1.11        9.86      6.38 o 
  -3   8   9        2.50        4.01      4.85 o 
  -2   8   9       17.97       20.54      3.28 o 
  -1   8   9       57.29       61.25      3.69 o 
   0   8   9       64.25       69.31      8.30 o 
   1   8   9        0.55       -3.06      3.06 o 
   2   8   9      207.34      192.40     14.91 o 
   3   8   9      134.03      145.95      7.14 o 
   4   8   9        1.77        1.30      8.89 o 
  -3   9   9        1.41       -0.89      5.32 o 
  -2   9   9       30.26       30.16      3.69 o 
  -1   9   9       27.33       25.87      3.56 o 
   0   9   9       46.97       49.55      5.21 o 
   1   9   9       98.83       91.99     10.94 o 
   2   9   9        3.74       -5.90      5.90 o 
   3   9   9        1.55       -7.39      7.39 o 
   4   9   9       37.68       34.64     10.75 o 
  -3  10   9        2.79        1.42      7.26 o 
  -2  10   9       18.19       15.44      3.85 o 
  -1  10   9       17.99       23.17      8.82 o 
   0  10   9      143.13      160.45      6.91 o 
   1  10   9        3.18       13.99     10.20 o 
   2  10   9       58.31       59.10     18.47 o 
   3  10   9       43.98       17.29     22.96 o 
  -2  11   9        9.01        5.00      5.04 o 
  -1  11   9        0.87       -3.91     12.96 o 
   0  11   9        6.25       11.77      5.17 o 
   1  11   9      102.40      121.79     14.57 o 
   2  11   9        2.09       16.92     21.65 o 
   3  11   9        0.73      -23.92     23.92 o 
  -1  12   9       23.88       24.88      7.49 o 
   0  12   9       23.04       19.70      5.70 o 
   1  12   9        5.98       29.26      8.44 o 
   2  12   9       29.05       48.60     17.95 o 
  -1 -11  10       25.47       23.77      8.51 o 
   0 -11  10       18.20        7.81      8.08 o 
   1 -11  10        2.51       -1.79      7.11 o 
  -2 -10  10       70.23       93.80     17.16 o 
  -1 -10  10       16.52       23.82      6.20 o 
   0 -10  10        9.49       14.49      5.80 o 
   1 -10  10       17.52       12.28      7.13 o 
   2 -10  10        1.81        2.51      6.57 o 
  -3  -9  10      230.07      217.84     11.23 o 
  -2  -9  10        8.95        6.44     12.92 o 
  -1  -9  10       69.76       75.82      9.56 o 
   0  -9  10       68.34       78.68      6.34 o 
   1  -9  10       23.73       24.39      3.73 o 
   2  -9  10        0.42       -1.26      5.48 o 
   3  -9  10        0.23       -4.77      6.75 o 
  -4  -8  10        2.88       -1.34     12.09 o 
  -3  -8  10       74.39       71.24      7.50 o 
  -2  -8  10      187.79      191.11      9.83 o 
  -1  -8  10      353.96      332.56     10.93 o 
   0  -8  10       98.16       98.43      4.92 o 
   1  -8  10       90.90       95.88      4.21 o 
   2  -8  10       40.52       39.99      5.41 o 
   3  -8  10        0.11       -1.54      6.29 o 
  -4  -7  10       30.52       24.95      6.79 o 
  -3  -7  10      220.08      225.43     10.02 o 
  -2  -7  10       11.08       -1.07      5.06 o 
  -1  -7  10      475.68      470.54     12.63 o 
   0  -7  10      455.82      468.88      9.65 o 
   1  -7  10        4.83        3.34      2.71 o 
   2  -7  10        3.76        5.30      4.93 o 
   3  -7  10       10.37       11.79      5.75 o 
   4  -7  10        4.63        3.83      7.29 o 
  -4  -6  10       20.17       13.10      6.28 o 
  -3  -6  10      212.73      213.08      9.28 o 
  -2  -6  10      392.86      405.91     11.89 o 
  -1  -6  10      450.15      425.03      7.57 o 
   0  -6  10       76.72       73.74      3.20 o 
   1  -6  10      395.15      399.83      7.81 o 
   2  -6  10      205.94      192.81     11.46 o 
   3  -6  10        0.80        0.50      4.04 o 
   4  -6  10        2.45        0.51      4.62 o 
  -5  -5  10        9.26       11.44      6.76 o 
  -4  -5  10      287.62      271.52     11.73 o 
  -3  -5  10      493.47      497.02     13.41 o 
  -2  -5  10       51.05       49.07      4.85 o 
  -1  -5  10     2214.28     2205.67     28.88 o 
   0  -5  10      986.57      973.65     13.64 o 
   1  -5  10        2.19        0.86      1.91 o 
   2  -5  10       12.46       10.61      3.94 o 
   3  -5  10      107.45      117.60      5.25 o 
   4  -5  10       11.19       10.32      4.67 o 
  -5  -4  10       58.50       69.49      8.38 o 
  -4  -4  10        0.27        0.25      5.26 o 
  -3  -4  10      512.93      530.59     13.81 o 
  -2  -4  10     1621.63     1566.04     31.01 o 
  -1  -4  10      899.44      945.17     13.14 o 
   0  -4  10      487.62      484.54      6.70 o 
   1  -4  10      915.97      913.08     15.95 o 
   2  -4  10      739.53      734.35     22.35 o 
   3  -4  10        4.34        4.75      3.35 o 
   4  -4  10        0.88        1.67      4.92 o 
   5  -4  10        3.22        3.60      4.62 o 
  -5  -3  10       23.81       18.54      6.07 o 
  -4  -3  10      128.43      146.63      8.06 o 
  -3  -3  10     1801.17     1793.70     31.57 o 
  -2  -3  10      526.86      510.89      9.99 o 
  -1  -3  10     3827.01     3981.46     45.21 o 
   0  -3  10     2675.49     2601.98     29.47 o 
   1  -3  10       51.31       60.50      6.49 o 
   3  -3  10      299.69      334.24     12.46 o 
   4  -3  10       89.47       88.60      4.64 o 
   5  -3  10       23.42       13.32      4.01 o 
  -5  -2  10       64.42       64.61      6.61 o 
  -4  -2  10        9.33        8.59      4.78 o 
  -3  -2  10      319.27      313.21      7.86 o 
  -2  -2  10     3717.35     3770.11     58.38 o 
  -1  -2  10      847.09      903.29     10.94 o 
   0  -2  10      701.06      692.20      9.53 o 
   1  -2  10     2967.77     2867.75     69.52 o 
   2  -2  10      302.12      300.51      7.15 o 
   3  -2  10        4.36        3.64      2.56 o 
   4  -2  10       28.97       36.81      3.32 o 
   5  -2  10        9.52        7.66      4.97 o 
  -5  -1  10       54.18       48.28      6.14 o 
  -4  -1  10      118.92      128.99      7.01 o 
  -3  -1  10     1800.72     1817.35     29.69 o 
  -2  -1  10      409.41      407.07      7.74 o 
  -1  -1  10     8549.66     8940.62    100.63 o 
   0  -1  10     2344.23     2232.75     30.90 o 
   1  -1  10      100.52      107.10      3.22 o 
   2  -1  10      952.58      970.33     17.94 o 
   3  -1  10      266.41      284.90      5.33 o 
   4  -1  10      116.49      118.73      5.54 o 
   5  -1  10       20.30       22.75      6.85 o 
  -5   0  10       30.43       31.35      5.79 o 
  -4   0  10        6.11        3.02      3.75 o 
  -3   0  10     1117.62     1127.07     19.37 o 
  -2   0  10     2302.08     2218.65     29.13 o 
  -1   0  10     4607.01     5197.05     58.84 o 
   0   0  10     7675.98     8299.93    135.01 o 
   1   0  10     5447.47     5486.64     76.35 o 
   2   0  10      946.92      944.67     14.57 o 
   3   0  10       25.50       21.67      3.91 o 
   4   0  10      125.46      125.02      6.93 o 
   5   0  10       13.58       15.47     10.08 o 
  -5   1  10       26.10       27.21      5.10 o 
  -4   1  10      163.78      180.25      6.62 o 
  -3   1  10      343.68      328.65      7.63 o 
  -2   1  10      254.31      226.32      5.23 o 
  -1   1  10     7396.82     7765.49    113.02 o 
   0   1  10     1866.90     1752.29     21.21 o 
   1   1  10      511.56      531.95     10.26 o 
   2   1  10     1318.95     1240.29     18.66 o 
   3   1  10      863.64      879.27     13.88 o 
   4   1  10       31.85       39.58      5.06 o 
   5   1  10        8.98       -2.55      9.21 o 
  -5   2  10       36.85       30.08      6.09 o 
  -4   2  10        0.98        4.80      3.84 o 
  -3   2  10      917.20      894.30     15.84 o 
  -2   2  10     2260.96     2209.08     29.31 o 
  -1   2  10     1929.04     2117.84     23.02 o 
   0   2  10     2298.86     2245.78     27.59 o 
   1   2  10     3846.39     3857.22     66.77 o 
   2   2  10     1467.35     1548.84     23.03 o 
   3   2  10      352.85      345.76      8.81 o 
   4   2  10      202.49      189.52     11.32 o 
  -5   3  10       15.11       10.38     17.04 o 
  -4   3  10      134.13      151.96      7.32 o 
  -3   3  10      101.04      111.50      7.47 o 
  -2   3  10      581.50      582.29     14.91 o 
  -1   3  10     6441.75     6459.01     68.62 o 
   0   3  10     2434.39     2332.40     25.32 o 
   1   3  10      425.18      445.35      6.91 o 
   2   3  10      443.99      450.39      9.76 o 
   3   3  10      825.24      795.84     15.75 o 
   4   3  10       31.96       39.67      4.10 o 
   5   3  10       39.48       46.67      6.22 o 
  -5   4  10       16.90       13.63     12.18 o 
  -4   4  10        1.88       -1.58      4.93 o 
  -3   4  10      445.04      456.80      9.50 o 
  -2   4  10     1325.63     1289.86     16.87 o 
  -1   4  10       20.02       20.34      2.64 o 
   0   4  10     2420.88     2416.44     34.80 o 
   1   4  10     3203.51     2944.55     53.58 o 
   2   4  10     1116.04     1194.36     19.80 o 
   3   4  10      262.05      263.45      6.64 o 
   4   4  10      185.70      193.59      7.33 o 
   5   4  10       23.08       30.31      6.98 o 
  -4   5  10        6.51        3.20      5.17 o 
  -3   5  10      298.29      295.71      8.15 o 
  -2   5  10      800.84      794.92     15.50 o 
  -1   5  10     2667.88     2659.05     29.17 o 
   0   5  10      698.97      657.82     10.63 o 
   1   5  10      561.54      549.88      8.08 o 
   2   5  10      962.67      939.05     16.54 o 
   3   5  10      328.39      333.45      8.07 o 
   4   5  10      143.39      156.80      7.54 o 
   5   5  10      109.78       94.68      9.09 o 
  -4   6  10        6.46       -0.03      5.53 o 
  -3   6  10      127.14      148.37      6.50 o 
  -2   6  10      444.13      413.90      7.33 o 
  -1   6  10        5.08       11.40      5.57 o 
   0   6  10     1187.62     1147.18     15.11 o 
   1   6  10     1357.18     1333.61     20.31 o 
   2   6  10       34.84       30.80      5.07 o 
   3   6  10      190.62      184.95     10.09 o 
   4   6  10      108.11      128.70      9.62 o 
   5   6  10       10.99       22.15      8.63 o 
  -4   7  10        0.70       -2.72      6.07 o 
  -3   7  10      101.07       89.82      5.92 o 
  -2   7  10      215.88      202.63      5.45 o 
  -1   7  10     1513.03     1484.19     19.85 o 
   0   7  10      334.72      336.61      7.53 o 
   1   7  10       64.75       66.33      3.68 o 
   2   7  10      376.18      355.16     19.01 o 
   3   7  10      206.02      206.89      7.85 o 
   4   7  10       34.66       27.09      8.37 o 
  -4   8  10        5.63        6.71      6.66 o 
  -3   8  10       48.93       57.48      5.72 o 
  -2   8  10       14.84       20.16      3.29 o 
  -1   8  10        1.11        0.01      2.85 o 
   0   8  10     1065.46     1024.66     20.60 o 
   1   8  10      699.32      679.65     16.31 o 
   2   8  10        0.87       -1.02      5.80 o 
   3   8  10      111.35      126.89      6.81 o 
   4   8  10       74.42       77.24     10.28 o 
  -3   9  10        5.81        1.96      5.38 o 
  -2   9  10       15.09       15.91      3.53 o 
  -1   9  10      309.78      321.89      8.74 o 
   0   9  10       16.05       19.07      6.58 o 
   1   9  10       43.12       53.82      7.25 o 
   2   9  10      141.18      150.67     20.03 o 
   3   9  10      104.04      116.86     23.42 o 
   4   9  10        0.93       -2.33      9.94 o 
  -3  10  10       15.54       20.38      6.01 o 
  -2  10  10        4.11        5.76      3.72 o 
  -1  10  10        0.20        3.06      5.29 o 
   0  10  10      263.84      265.31      8.75 o 
   1  10  10       66.04       70.72     14.96 o 
   2  10  10       30.85       31.96      7.48 o 
   3  10  10      108.59      102.46     36.03 o 
  -2  11  10       16.61       15.35      5.21 o 
  -1  11  10       38.48       47.64      6.01 o 
   0  11  10        5.46        8.47      5.47 o 
   1  11  10       46.86       53.47      8.42 o 
   2  11  10       13.15       33.52      8.80 o 
   3  11  10       33.99        1.13     28.86 o 
  -1  12  10       10.92       17.61      5.98 o 
   0  12  10       20.16       37.45      8.13 o 
   1  12  10       25.41       23.83     13.06 o 
   2  12  10        1.74       26.96     17.34 o 
  -1 -11  11       19.99       26.24      9.93 o 
   0 -11  11        2.97       -4.77     11.47 o 
   1 -11  11        9.40       18.27     14.42 o 
  -2 -10  11        0.01       -6.94     14.06 o 
  -1 -10  11       16.14       16.44      6.06 o 
   0 -10  11        0.46        2.71      5.62 o 
   1 -10  11        1.23       -1.83      5.09 o 
   2 -10  11        5.06       13.82      6.82 o 
  -3  -9  11       84.14       88.62     17.56 o 
  -2  -9  11       14.43        9.27     13.93 o 
  -1  -9  11       16.48       30.48      5.76 o 
   0  -9  11        0.16       -4.93      4.93 o 
   1  -9  11        5.80       11.24      4.11 o 
   2  -9  11        0.05        2.84     12.48 o 
   3  -9  11        1.40        4.48      6.96 o 
  -3  -8  11       33.35       36.51      7.34 o 
  -2  -8  11        6.84       12.94     11.72 o 
  -1  -8  11       89.29       90.85      6.46 o 
   0  -8  11       57.44       59.01      4.45 o 
   1  -8  11        3.03        4.92      3.20 o 
   2  -8  11       12.06       18.46      7.21 o 
   3  -8  11        2.58        0.06      6.33 o 
  -4  -7  11        1.50       -1.13      6.88 o 
  -3  -7  11       26.62       25.44      6.18 o 
  -2  -7  11      175.75      178.95     11.13 o 
  -1  -7  11       29.46       26.19      4.42 o 
   0  -7  11        5.20       11.22      3.28 o 
   1  -7  11       19.57       24.38      3.01 o 
   2  -7  11        1.83        5.03      5.15 o 
   3  -7  11        0.44        2.24      5.77 o 
   4  -7  11        0.28        3.29      6.45 o 
  -4  -6  11       14.10       18.38      6.59 o 
  -3  -6  11       41.27       51.27      9.08 o 
  -2  -6  11       10.09       11.72      4.83 o 
  -1  -6  11      166.43      176.72      5.09 o 
   0  -6  11       83.45       88.03      3.50 o 
   1  -6  11        1.52        4.46      2.35 o 
   2  -6  11       26.63       28.21      4.85 o 
   3  -6  11        3.38        1.13      5.25 o 
   4  -6  11        2.38        7.03      5.97 o 
  -4  -5  11        1.87        1.94      5.82 o 
  -3  -5  11       48.13       49.70      5.58 o 
  -2  -5  11      145.02      132.32      7.28 o 
  -1  -5  11       16.48       17.89      2.30 o 
   0  -5  11        2.25        3.41      2.03 o 
   1  -5  11       31.69       28.83      2.35 o 
   2  -5  11        0.08       -3.13      3.82 o 
   3  -5  11        9.58        3.63      4.65 o 
   4  -5  11        1.36        1.06      8.18 o 
  -5  -4  11        4.53        1.24      6.25 o 
  -4  -4  11       18.61       12.75      5.67 o 
  -3  -4  11        0.86        5.63      4.63 o 
  -2  -4  11        2.15        6.10      3.03 o 
  -1  -4  11      511.03      527.33      8.25 o 
   0  -4  11      100.33      104.74      2.98 o 
   1  -4  11       27.42       32.73      3.64 o 
   2  -4  11       11.70       16.58      3.67 o 
   3  -4  11        0.85       -3.99      3.99 o 
   4  -4  11        1.20       -0.34      3.98 o 
   5  -4  11        0.05       -1.36      5.23 o 
  -5  -3  11       14.33        5.82      6.16 o 
  -4  -3  11        0.03        1.51      4.93 o 
  -3  -3  11       55.83       54.15      4.21 o 
  -2  -3  11        9.76       11.52      2.84 o 
  -1  -3  11       71.17       72.01      2.88 o 
   0  -3  11      124.30      129.26      2.92 o 
   1  -3  11       78.39       79.83      4.02 o 
   2  -3  11       14.06       11.05      4.78 o 
   3  -3  11        5.94       12.18      3.75 o 
   4  -3  11        1.87        4.36      3.64 o 
   5  -3  11        0.32        3.88      4.60 o 
  -5  -2  11        0.30        3.73      5.85 o 
  -4  -2  11       32.65       37.05      5.22 o 
  -3  -2  11        2.47        0.85      3.79 o 
  -2  -2  11       59.08       57.47      3.32 o 
  -1  -2  11        9.14        8.85      1.20 o 
   0  -2  11       16.09       16.66      1.28 o 
   1  -2  11       29.54       29.03      3.41 o 
   2  -2  11        0.57        2.08      4.07 o 
   3  -2  11        0.56       -3.03      3.10 o 
   4  -2  11        4.41       13.83      3.55 o 
   5  -2  11        0.29       -0.75      4.20 o 
  -5  -1  11        1.45        9.67      6.05 o 
  -4  -1  11       10.12       10.00      4.02 o 
  -3  -1  11       13.17       14.96      3.15 o 
  -2  -1  11       23.88       25.63      5.21 o 
  -1  -1  11      167.26      179.09      3.53 o 
   0  -1  11      215.65      217.12      5.57 o 
   1  -1  11       20.45       18.77      1.37 o 
   2  -1  11        6.23        6.35      2.29 o 
   3  -1  11       14.67       12.92      2.65 o 
   4  -1  11        0.04        0.47      3.32 o 
   5  -1  11        0.82        0.31     10.50 o 
  -5   0  11        1.41       -1.63      5.54 o 
  -4   0  11        4.01       -0.12      3.88 o 
  -3   0  11        0.35        1.46      2.96 o 
  -2   0  11      185.04      175.67      2.88 o 
  -1   0  11      124.75      118.75      2.66 o 
   0   0  11        5.15        7.50      1.30 o 
   1   0  11       55.92       58.43      2.03 o 
   2   0  11       10.86       12.67      2.20 o 
   3   0  11       22.10       19.95      2.42 o 
   4   0  11        1.77       15.87      5.08 o 
   5   0  11        0.03       -4.49      9.41 o 
  -5   1  11        1.17       -1.63      4.87 o 
  -4   1  11       10.43       12.67      4.11 o 
  -3   1  11       27.49       26.14      3.32 o 
  -2   1  11       58.60       60.99      2.81 o 
  -1   1  11        6.74        8.61      1.42 o 
   0   1  11      131.76      134.91      2.77 o 
   1   1  11      229.60      234.16      4.22 o 
   2   1  11       11.78       13.39      1.94 o 
   3   1  11        1.34        3.84      2.75 o 
   4   1  11        1.08        1.29      4.58 o 
   5   1  11        0.03       -4.76      8.64 o 
  -5   2  11        0.91        1.57      5.63 o 
  -4   2  11        0.68       -1.31      3.95 o 
  -3   2  11        0.04        3.37      3.07 o 
  -2   2  11       39.95       39.23      2.83 o 
  -1   2  11      300.92      308.58      4.41 o 
   0   2  11       29.22       28.03      1.67 o 
   1   2  11       61.35       65.30      3.54 o 
   2   2  11      241.38      233.65      7.45 o 
   3   2  11       30.66       29.93      3.82 o 
   4   2  11        3.96       11.63      4.19 o 
   5   2  11        0.91        4.13      4.31 o 
  -5   3  11        0.72       -0.09      5.65 o 
  -4   3  11        0.85        4.43      7.50 o 
  -3   3  11       11.78       11.76      4.02 o 
  -2   3  11        0.84       -1.13      1.88 o 
  -1   3  11      132.91      138.26      3.05 o 
   0   3  11      309.41      293.86      4.76 o 
   1   3  11       17.23       18.88      2.25 o 
   2   3  11        4.40        5.84      2.26 o 
   3   3  11       13.60       16.01      4.25 o 
   4   3  11       10.92        6.24      4.00 o 
   5   3  11        4.68       -1.62      5.88 o 
  -5   4  11        0.41       -5.90      5.90 o 
  -4   4  11        3.74        2.10      4.92 o 
  -3   4  11       16.58       23.09      4.65 o 
  -2   4  11      153.15      158.98      4.30 o 
  -1   4  11      108.16      107.81      3.01 o 
   0   4  11      134.02      142.02      4.30 o 
   1   4  11       61.53       53.83      2.76 o 
   2   4  11      220.11      228.66      5.49 o 
   3   4  11       72.63       75.49      4.72 o 
   4   4  11       17.03       12.71      4.67 o 
   5   4  11        0.41       -4.44      6.67 o 
  -4   5  11        0.97        2.86      5.05 o 
  -3   5  11       11.14       10.72      3.83 o 
  -2   5  11       56.75       50.17      2.91 o 
  -1   5  11       27.76       28.65      2.39 o 
   0   5  11       32.25       33.89      2.78 o 
   1   5  11      324.62      332.85      5.78 o 
   2   5  11        1.83        2.97      3.02 o 
   3   5  11        6.24       13.02      4.17 o 
   4   5  11       36.39       48.41      7.84 o 
   5   5  11        0.06       -7.58      7.58 o 
  -4   6  11       14.72       18.15      5.98 o 
  -3   6  11        8.09        4.44      4.19 o 
  -2   6  11       21.34       24.71      2.82 o 
  -1   6  11      555.07      539.12      8.76 o 
   0   6  11       83.42       86.68      5.18 o 
   1   6  11       23.53       21.39      3.44 o 
   2   6  11      440.81      420.30      9.66 o 
   3   6  11      116.31      122.97      6.48 o 
   4   6  11        6.67       10.93      7.53 o 
   5   6  11        0.14        2.72      8.45 o 
  -4   7  11        0.39        1.70      6.40 o 
  -3   7  11        9.65        3.33      4.60 o 
  -2   7  11       12.10        9.92      2.96 o 
  -1   7  11        6.06        6.53      2.75 o 
   0   7  11      117.30      123.10      4.78 o 
   1   7  11       95.29       86.20      4.78 o 
   2   7  11        2.62        3.40      4.24 o 
   3   7  11       62.16       67.30      5.38 o 
   4   7  11       58.67       61.66      9.55 o 
  -3   8  11        0.21       -1.47      8.13 o 
  -2   8  11        6.10        9.39      3.25 o 
  -1   8  11      128.75      127.54      6.47 o 
   0   8  11      120.24      115.19      6.17 o 
   1   8  11       33.06       39.41      4.71 o 
   2   8  11       76.92       75.27     14.48 o 
   3   8  11       17.10       18.45      5.37 o 
   4   8  11        0.26       -2.85      8.84 o 
  -3   9  11        7.37        7.18      5.50 o 
  -2   9  11       33.68       33.92      3.87 o 
  -1   9  11       51.04       59.02      4.69 o 
   0   9  11       36.27       38.81      5.04 o 
   1   9  11      294.27      297.58     48.70 o 
   2   9  11        2.00        2.51     11.99 o 
   3   9  11       32.16       38.52      6.14 o 
   4   9  11       23.79       10.64     10.25 o 
  -2  10  11        5.54        4.76      4.39 o 
  -1  10  11       47.98       56.69      6.01 o 
   0  10  11        0.46        0.20      5.72 o 
   1  10  11        5.81       13.16      7.06 o 
   2  10  11      124.87      116.60      9.79 o 
   3  10  11        0.57       -8.12     12.04 o 
  -2  11  11        1.00        3.61      5.18 o 
  -1  11  11        0.58        6.37      6.34 o 
   0  11  11       61.07       83.62      6.36 o 
   1  11  11       66.34       75.52     10.93 o 
   2  11  11        1.43       12.18      8.30 o 
   3  11  11       21.05        6.99     28.19 o 
  -1  12  11       14.62       11.29      5.78 o 
   0  12  11        0.09        5.40      5.47 o 
   1  12  11        1.96        4.13      7.84 o 
  -1 -11  12       17.54       18.52      6.77 o 
   0 -11  12        4.38        1.54      6.07 o 
  -2 -10  12      162.45      176.03     20.18 o 
  -1 -10  12       11.92        2.87      6.14 o 
   0 -10  12        6.16        3.98      8.55 o 
   1 -10  12        8.77        9.07      5.23 o 
   2 -10  12        3.75       11.07      6.80 o 
  -3  -9  12        5.99      -13.96     13.96 o 
  -2  -9  12       13.83       25.05     13.40 o 
  -1  -9  12       76.70       98.30     22.96 o 
   0  -9  12      114.27      112.69      7.06 o 
   1  -9  12       11.31       12.99      4.16 o 
   2  -9  12        6.34        2.80      6.25 o 
  -3  -8  12        6.39        0.00      6.71 o 
  -2  -8  12      260.35      255.07     19.24 o 
  -1  -8  12       29.33       30.24      7.47 o 
   0  -8  12       70.29       73.80      4.71 o 
   1  -8  12       80.69       79.40      4.63 o 
   2  -8  12        1.96       -4.77      5.76 o 
   3  -8  12        0.01       -2.51      6.24 o 
  -4  -7  12      105.73      104.32      8.72 o 
  -3  -7  12       75.05       74.64      7.45 o 
  -2  -7  12       89.50       85.56      6.90 o 
  -1  -7  12      147.23      178.72     12.64 o 
   0  -7  12      301.92      307.43      7.84 o 
   1  -7  12        1.75        2.57      2.79 o 
   2  -7  12       33.79       26.54      5.46 o 
   3  -7  12       25.86       19.14      6.11 o 
   4  -7  12        0.05        0.06     11.76 o 
  -4  -6  12        3.35        1.15      6.47 o 
  -3  -6  12      418.67      436.36     13.44 o 
  -2  -6  12      541.30      543.76     14.57 o 
  -1  -6  12      239.09      220.65      6.76 o 
   0  -6  12      661.67      668.28     10.45 o 
   1  -6  12      265.80      274.68      5.89 o 
   2  -6  12        2.39       -0.20      4.47 o 
   3  -6  12        0.41       -5.20      5.20 o 
   4  -6  12        4.64        8.40      6.10 o 
  -4  -5  12      173.30      184.57      9.41 o 
  -3  -5  12       52.79       66.54      7.78 o 
  -2  -5  12      448.44      464.81     12.57 o 
  -1  -5  12      813.70      825.47     12.10 o 
   0  -5  12      746.54      739.33     11.16 o 
   1  -5  12       25.99       21.30      2.31 o 
   2  -5  12       98.20       93.84      7.95 o 
   3  -5  12      107.00       92.07      5.99 o 
   4  -5  12        0.02        1.73      5.59 o 
  -5  -4  12       12.56        5.94      9.38 o 
  -4  -4  12       11.31        7.75      5.55 o 
  -3  -4  12      293.11      309.39     10.09 o 
  -2  -4  12     2643.45     2597.72     41.38 o 
  -1  -4  12       33.81       38.06      3.75 o 
   0  -4  12     1447.82     1479.34     19.66 o 
   1  -4  12      930.69      920.85     17.34 o 
   2  -4  12        1.52        9.20      3.58 o 
   3  -4  12        7.75        4.35      4.28 o 
   4  -4  12       25.91       18.08      5.22 o 
  -5  -3  12       31.61       34.72     11.87 o 
  -4  -3  12      349.34      337.96     11.07 o 
  -3  -3  12        5.61        2.47      3.64 o 
  -2  -3  12      137.02      126.77      5.03 o 
  -1  -3  12     3773.89     3728.39     47.47 o 
   0  -3  12      976.42     1038.73     12.49 o 
   1  -3  12       43.71       46.85      3.88 o 
   2  -3  12      413.24      390.33      9.23 o 
   3  -3  12       91.60       97.86      8.51 o 
   4  -3  12        0.03        0.56      4.53 o 
   5  -3  12        0.14       -3.08      4.74 o 
  -5  -2  12       19.10       31.23      7.92 o 
  -4  -2  12      125.85      125.04     10.27 o 
  -3  -2  12      285.03      273.52      7.56 o 
  -2  -2  12     4549.08     4506.55     69.82 o 
  -1  -2  12       87.09       88.31      2.44 o 
   0  -2  12     4219.90     4333.08     44.52 o 
   1  -2  12     1574.71     1544.81     38.54 o 
   2  -2  12      128.80      129.13      8.42 o 
   3  -2  12       74.35       65.24      4.23 o 
   4  -2  12       23.74       24.04      3.91 o 
   5  -2  12       21.24       17.67      6.67 o 
  -5  -1  12       71.57       59.47      6.43 o 
  -4  -1  12      231.21      235.89      7.88 o 
  -3  -1  12       10.53       10.24      3.29 o 
  -2  -1  12     1293.44     1259.46     20.93 o 
  -1  -1  12     3712.18     3689.78     42.00 o 
   0  -1  12     4511.57     4946.36     59.25 o 
   1  -1  12     1559.45     1569.62     23.45 o 
   2  -1  12     1275.41     1287.70     34.49 o 
   3  -1  12      213.80      236.83      5.93 o 
   4  -1  12        0.92        1.76      5.78 o 
   5  -1  12        7.81        6.58      4.66 o 
  -5   0  12       18.23       22.39      6.14 o 
  -4   0  12      102.50       98.63      6.34 o 
  -3   0  12      490.83      478.17     10.04 o 
  -2   0  12     1831.60     1838.27     24.12 o 
  -1   0  12        9.83        9.22      1.38 o 
   0   0  12     5364.85     5463.04     75.39 o 
   1   0  12     1681.05     1679.61     24.92 o 
   2   0  12        1.85       -2.16      2.16 o 
   3   0  12      177.38      163.89      4.80 o 
   4   0  12       78.78       89.43      4.75 o 
   5   0  12       13.22       31.56     10.47 o 
  -5   1  12       56.10       58.88      7.28 o 
  -4   1  12      311.19      323.83      8.97 o 
  -3   1  12       37.20       35.96      4.05 o 
  -2   1  12     1905.21     1873.65     22.08 o 
  -1   1  12     4162.29     4144.67     60.87 o 
   0   1  12     5521.85     5982.20     72.09 o 
   1   1  12      811.26      843.74     13.17 o 
   2   1  12     1284.42     1270.58     22.95 o 
   3   1  12      505.15      536.66     12.39 o 
   4   1  12       13.60        9.59      3.04 o 
   5   1  12       19.29       23.78      9.67 o 
  -5   2  12        0.21       -2.09      5.65 o 
  -4   2  12       49.51       54.54      4.85 o 
  -3   2  12      892.44      929.30     16.69 o 
  -2   2  12      496.22      471.93      6.98 o 
  -1   2  12      154.18      148.45      3.06 o 
   0   2  12     7544.32     7661.12    105.46 o 
   1   2  12     2855.15     2860.62     41.65 o 
   2   2  12        9.54       12.04      2.63 o 
   3   2  12       60.73       68.08      3.84 o 
   4   2  12      152.64      166.98      6.39 o 
   5   2  12       11.48       11.81      4.58 o 
  -5   3  12       16.25       19.32     16.76 o 
  -4   3  12      180.36      196.33     10.95 o 
  -3   3  12       14.60       20.32      3.33 o 
  -2   3  12     1349.30     1266.50     20.14 o 
  -1   3  12     3303.25     3244.78     35.09 o 
   0   3  12      582.01      579.65      9.51 o 
   1   3  12     1056.66     1058.31     19.51 o 
   2   3  12     1585.90     1649.85     30.92 o 
   3   3  12      620.36      622.10     13.12 o 
   4   3  12       25.85       29.88      4.37 o 
   5   3  12       18.54       21.56      6.24 o 
  -4   4  12       68.48       72.50      6.83 o 
  -3   4  12      149.69      147.67      5.93 o 
  -2   4  12     1448.90     1394.24     28.95 o 
  -1   4  12      906.45      880.13     10.63 o 
   0   4  12     3971.55     4054.57     43.58 o 
   1   4  12     1298.19     1235.20     18.03 o 
   2   4  12       68.93       82.10      3.19 o 
   3   4  12      197.91      203.62      8.40 o 
   4   4  12      100.55      113.51      6.16 o 
   5   4  12       40.42       41.65      7.40 o 
  -4   5  12       63.12       65.01      6.21 o 
  -3   5  12        6.24        7.21      3.87 o 
  -2   5  12      468.15      452.83     10.99 o 
  -1   5  12     2058.45     2027.55     22.67 o 
   0   5  12      254.31      244.34      4.82 o 
   1   5  12      805.23      802.77     11.20 o 
   2   5  12      924.31      916.80     16.32 o 
   3   5  12      119.47      123.92      6.37 o 
   4   5  12       27.29       15.60      5.18 o 
   5   5  12       13.15       23.89      8.29 o 
  -4   6  12       50.27       48.06      6.84 o 
  -3   6  12       14.72       24.56      4.61 o 
  -2   6  12      754.06      735.72     11.17 o 
  -1   6  12      459.59      470.19      8.02 o 
   0   6  12     2849.38     2741.74     30.73 o 
   1   6  12      939.18      897.86     33.83 o 
   2   6  12        0.70       -1.47      3.69 o 
   3   6  12      136.93      141.23      7.00 o 
   4   6  12       73.16       80.18      6.56 o 
   5   6  12       26.79       22.94      8.69 o 
  -4   7  12        9.21       16.20      6.63 o 
  -3   7  12       16.14       12.81      4.78 o 
  -2   7  12      218.37      233.36      6.10 o 
  -1   7  12      228.43      241.50      7.95 o 
   0   7  12       49.55       33.81      3.20 o 
   1   7  12     1050.71      970.77     14.78 o 
   2   7  12      800.93      747.70     21.08 o 
   3   7  12        6.40        8.65      5.13 o 
   4   7  12       15.64       27.16      8.52 o 
  -3   8  12       25.93       44.59      5.63 o 
  -2   8  12       77.74       72.24      4.42 o 
  -1   8  12       13.32       16.89      3.21 o 
   0   8  12      897.06      832.75     17.75 o 
   1   8  12      110.94      123.51      6.87 o 
   2   8  12        2.21       -3.67      7.88 o 
   3   8  12       82.27       91.61     11.94 o 
   4   8  12       47.87       68.08     10.28 o 
  -3   9  12        8.85        3.05      5.65 o 
  -2   9  12      119.79      124.05      6.87 o 
  -1   9  12       41.55       44.92      4.32 o 
   0   9  12       44.62       33.98      7.23 o 
   1   9  12      452.67      479.33     79.06 o 
   2   9  12      125.50      122.19      7.66 o 
   3   9  12       45.94       46.90      7.20 o 
   4   9  12       29.38       21.33     10.79 o 
  -2  10  12        4.96       12.23      3.84 o 
  -1  10  12       39.02       60.62      6.27 o 
   0  10  12      169.80      170.20      8.52 o 
   1  10  12       56.29       68.81      8.59 o 
   2  10  12       34.94       44.60     10.88 o 
   3  10  12       10.20       12.87     10.59 o 
  -2  11  12       16.32       16.19      5.45 o 
  -1  11  12       21.08       26.23      5.99 o 
   0  11  12       13.99       22.39      6.48 o 
   1  11  12       46.63       63.96     18.17 o 
   2  11  12       49.67       59.95     18.69 o 
   0  12  12       44.87       55.14      6.26 o 
   1  12  12        1.04       17.52     10.60 o 
  -2 -10  13       57.64       68.90     16.89 o 
  -1 -10  13        2.20        1.59      6.09 o 
   0 -10  13       11.49       24.69     17.19 o 
   1 -10  13        0.24       -5.67      5.67 o 
  -3  -9  13       47.13       48.96     16.02 o 
  -2  -9  13       22.09       21.47     14.15 o 
  -1  -9  13        0.10        4.48      6.35 o 
   0  -9  13       27.14       29.91      5.59 o 
   1  -9  13        9.69       12.24      4.20 o 
   2  -9  13        1.60        4.92      6.42 o 
  -3  -8  13       17.70       21.14      7.03 o 
  -2  -8  13       24.19       38.33     13.41 o 
  -1  -8  13       80.35       91.13      6.39 o 
   0  -8  13        6.95        1.03      3.82 o 
   1  -8  13        0.05        3.55      3.29 o 
   2  -8  13        1.06       -2.54     10.29 o 
   3  -8  13        0.10        2.93      6.34 o 
  -4  -7  13        0.45       12.65      9.79 o 
  -3  -7  13       21.34       22.96      6.50 o 
  -2  -7  13       71.42       74.41      6.80 o 
  -1  -7  13       16.82       19.51      4.43 o 
   0  -7  13       51.15       49.99      4.01 o 
   1  -7  13       31.87       34.11      3.35 o 
   2  -7  13        0.12       -4.04      5.11 o 
   3  -7  13        2.23       -2.81      5.89 o 
  -4  -6  13       21.33       23.33      6.81 o 
  -3  -6  13        0.11        5.82      5.86 o 
  -2  -6  13       25.89       23.68      5.29 o 
  -1  -6  13      174.73      178.69      6.32 o 
   0  -6  13        3.18        4.57      2.58 o 
   1  -6  13        3.74        2.59      2.49 o 
   2  -6  13        6.69        5.16      4.71 o 
   3  -6  13        0.11       -5.12      5.12 o 
   4  -6  13        1.32        6.06      6.29 o 
  -4  -5  13       11.87       11.02      6.12 o 
  -3  -5  13       25.42       25.88      5.41 o 
  -2  -5  13       10.62       14.16      4.56 o 
  -1  -5  13        2.73        4.00      2.36 o 
   0  -5  13      247.32      267.11      5.70 o 
   1  -5  13       33.88       35.17      2.56 o 
   2  -5  13        7.22        3.58      4.30 o 
   3  -5  13        0.80        6.11      4.93 o 
   4  -5  13        0.04        1.56      5.55 o 
  -4  -4  13       59.46       44.58     11.50 o 
  -3  -4  13        2.30        6.80      4.89 o 
  -2  -4  13       50.20       53.01      4.01 o 
  -1  -4  13        4.95        5.58      2.62 o 
   0  -4  13       59.16       63.37      4.24 o 
   1  -4  13       24.32       27.95      2.29 o 
   2  -4  13       23.61       19.13      3.97 o 
   3  -4  13        2.28       -1.63      4.33 o 
   4  -4  13        0.92       -0.20      8.33 o 
  -5  -3  13        0.62       -3.66      8.44 o 
  -4  -3  13        0.86        6.62      5.52 o 
  -3  -3  13      113.99      100.76      5.23 o 
  -2  -3  13       15.28       14.45      3.17 o 
  -1  -3  13       22.97       23.15      2.10 o 
   0  -3  13       16.62       18.52      1.49 o 
   1  -3  13        0.43       -2.22      2.22 o 
   2  -3  13        1.94        1.64      3.24 o 
   3  -3  13        0.12        1.32      4.16 o 
   4  -3  13        0.10        1.49      4.25 o 
   5  -3  13        0.40        3.79      4.89 o 
  -5  -2  13        1.98       -3.57      6.15 o 
  -4  -2  13       14.32       19.99      5.19 o 
  -3  -2  13       29.67       24.65      3.87 o 
  -2  -2  13       38.29       36.20      4.00 o 
  -1  -2  13       50.88       58.70      3.46 o 
   0  -2  13      137.47      143.22      2.77 o 
   1  -2  13       49.61       41.44      5.63 o 
   2  -2  13       15.14       11.35      3.65 o 
   3  -2  13        0.17        5.71      3.16 o 
   4  -2  13        1.96        4.89      3.90 o 
   5  -2  13        0.03       -0.34      5.19 o 
  -5  -1  13        0.33        3.58      7.14 o 
  -4  -1  13        2.07       -3.15      4.21 o 
  -3  -1  13       33.57       29.50      3.80 o 
  -2  -1  13        1.36       -0.36      2.56 o 
  -1  -1  13      246.50      245.85      4.09 o 
   0  -1  13      185.98      177.87      3.62 o 
   1  -1  13        4.90        2.42      1.95 o 
   2  -1  13        7.97        5.08      4.16 o 
   3  -1  13        7.01        6.01      2.85 o 
   4  -1  13        1.63       -2.37      5.50 o 
   5  -1  13        0.46       -1.11      4.86 o 
  -5   0  13        0.59        7.18      6.11 o 
  -4   0  13        2.58        4.33      4.18 o 
  -3   0  13       62.12       67.64      4.25 o 
  -2   0  13       27.36       27.98      2.14 o 
  -1   0  13       87.65       85.65      2.87 o 
   0   0  13        1.65        2.42      1.37 o 
   1   0  13       59.64       56.86      2.65 o 
   2   0  13       48.53       47.21      4.95 o 
   3   0  13        0.63       -0.43      2.67 o 
   4   0  13        0.13        0.06      3.33 o 
   5   0  13        0.05        0.38      4.54 o 
  -5   1  13        0.04        1.63      5.21 o 
  -4   1  13        7.22       -1.15      5.63 o 
  -3   1  13        3.40        4.56      3.57 o 
  -2   1  13       16.87       15.49      2.16 o 
  -1   1  13        8.91        7.30      1.76 o 
   0   1  13      287.97      277.35      4.47 o 
   1   1  13       23.25       24.26      2.14 o 
   2   1  13       30.35       35.42      4.11 o 
   3   1  13       19.87       21.10      2.75 o 
   4   1  13        6.27        0.30      3.12 o 
   5   1  13        0.31        1.24      4.54 o 
  -5   2  13        0.32        3.64      6.25 o 
  -4   2  13        5.00        5.64      4.33 o 
  -3   2  13        3.79        5.33      3.78 o 
  -2   2  13       17.12       18.80      1.94 o 
  -1   2  13        7.78        8.88      1.40 o 
   0   2  13      232.49      250.13      5.03 o 
   1   2  13       84.71       92.69      3.64 o 
   2   2  13        5.33       10.69      2.66 o 
   3   2  13        1.21        0.77      2.50 o 
   4   2  13        0.03        5.07      4.06 o 
   5   2  13        0.72       11.99      4.83 o 
  -5   3  13        0.03       -0.21      8.65 o 
  -4   3  13        1.72        3.40      4.97 o 
  -3   3  13       11.71       10.35     11.09 o 
  -2   3  13      106.25      104.87      3.65 o 
  -1   3  13      286.86      284.73      4.56 o 
   0   3  13       61.44       65.43      2.66 o 
   1   3  13      128.89      135.90      4.75 o 
   2   3  13        0.25        5.29      4.49 o 
   3   3  13       55.82       54.94      4.28 o 
   4   3  13       12.21        9.48      4.29 o 
   5   3  13        1.42       -2.76      5.22 o 
  -4   4  13        0.09       -1.76      6.08 o 
  -3   4  13        3.69        2.85      3.68 o 
  -2   4  13       20.90       20.14      2.86 o 
  -1   4  13      162.36      165.29      4.52 o 
   0   4  13       91.15       88.79      2.89 o 
   1   4  13        9.50       11.27      4.83 o 
   2   4  13      131.08      137.21      4.37 o 
   3   4  13        0.66        6.72      4.03 o 
   4   4  13        6.36       -0.49      4.69 o 
   5   4  13        3.83        6.75      7.21 o 
  -4   5  13        2.38        6.05      5.48 o 
  -3   5  13       54.87       57.90      7.27 o 
  -2   5  13        4.14        5.29      3.48 o 
  -1   5  13       43.01       46.72      2.34 o 
   0   5  13      766.96      731.21      9.42 o 
   1   5  13      116.53      121.80      3.92 o 
   2   5  13        0.18        2.10      4.47 o 
   3   5  13      154.47      155.13      7.09 o 
   4   5  13       34.40       36.82      7.38 o 
   5   5  13        0.91        3.67      8.05 o 
  -4   6  13        0.16        5.52      6.19 o 
  -3   6  13        8.82        1.67      4.41 o 
  -2   6  13       39.02       35.41      3.15 o 
  -1   6  13       23.09       24.22      2.95 o 
   0   6  13        8.95        8.10      2.25 o 
   1   6  13       87.75       81.16      4.51 o 
   2   6  13       62.57       66.22      4.79 o 
   3   6  13        4.16       11.33      4.99 o 
   4   6  13        5.72        6.60      5.66 o 
   5   6  13       12.32        2.75      8.35 o 
  -4   7  13        2.55        1.00      7.62 o 
  -3   7  13       46.26       39.44      5.45 o 
  -2   7  13        1.01       -0.82      3.08 o 
  -1   7  13        8.32        8.73      2.88 o 
   0   7  13      255.40      243.41      6.62 o 
   1   7  13      232.32      234.72      6.61 o 
   2   7  13        3.31        5.53      4.35 o 
   3   7  13       27.21       34.22      5.63 o 
   4   7  13       12.48       -7.46      8.06 o 
  -3   8  13        1.36        1.81      5.26 o 
  -2   8  13       25.94       21.01      3.59 o 
  -1   8  13      151.45      149.75      5.96 o 
   0   8  13       59.70       61.28      5.25 o 
   1   8  13       33.09       49.50     10.76 o 
   2   8  13      278.98      276.20     10.16 o 
   3   8  13       11.01       11.31      5.94 o 
   4   8  13        7.64        5.22      9.25 o 
  -3   9  13        3.11       10.46      5.64 o 
  -2   9  13        3.96        1.18      3.57 o 
  -1   9  13        9.84        9.70      3.91 o 
   0   9  13      130.34      127.40      6.82 o 
   1   9  13        7.15       11.61     10.44 o 
   2   9  13        0.84       -8.82     11.75 o 
   3   9  13       62.56       74.09      7.53 o 
   4   9  13        1.50       -7.09     10.15 o 
  -2  10  13       24.41       31.98      4.15 o 
  -1  10  13       21.70       17.46      8.18 o 
   0  10  13        2.01        4.95      4.88 o 
   1  10  13       65.63      102.76     27.65 o 
   2  10  13      100.28       97.67      9.46 o 
   3  10  13        0.19       12.75     10.03 o 
  -2  11  13        1.64        1.03      8.10 o 
  -1  11  13        8.05        5.41      5.78 o 
   0  11  13       43.88       53.22      5.77 o 
   1  11  13        3.92        8.01      9.93 o 
   2  11  13        0.25       13.88      8.56 o 
   0  12  13        7.05       17.08      5.77 o 
   1  12  13       46.64       61.20     11.31 o 
  -2 -10  14        3.19        9.54     15.31 o 
  -1 -10  14        0.00       -2.40      6.12 o 
   0 -10  14       15.69       20.18      6.45 o 
   1 -10  14       17.29       20.39      6.26 o 
  -2  -9  14        7.61        5.06     13.93 o 
  -1  -9  14      142.51      146.12      8.14 o 
   0  -9  14       14.71       20.61      7.52 o 
   1  -9  14        2.43        3.75      4.44 o 
   2  -9  14        6.34        9.23      6.73 o 
  -3  -8  14      124.39      118.14     17.44 o 
  -2  -8  14       83.01      105.57     15.34 o 
  -1  -8  14        8.14       13.95      5.03 o 
   0  -8  14       21.89       22.22      4.17 o 
   1  -8  14       83.28       80.09      5.13 o 
   2  -8  14        0.07       -0.15      9.89 o 
   3  -8  14        0.91       -5.35      7.26 o 
  -4  -7  14       23.20       23.13      7.22 o 
  -3  -7  14        0.20        0.09      7.57 o 
  -2  -7  14      227.71      234.16     17.89 o 
  -1  -7  14      289.47      302.26     12.40 o 
   0  -7  14      177.45      173.47      6.48 o 
   1  -7  14       91.76       88.39      4.26 o 
   2  -7  14       31.88       35.50      5.76 o 
   3  -7  14        0.13       -2.37      8.07 o 
  -4  -6  14       12.90        4.45      6.51 o 
  -3  -6  14      222.46      217.38      9.83 o 
  -2  -6  14      167.28      169.98      8.63 o 
  -1  -6  14      168.22      174.99      6.54 o 
   0  -6  14      132.93      144.34      5.71 o 
   1  -6  14      259.04      263.35      6.46 o 
   2  -6  14        0.33       -1.86      4.65 o 
   3  -6  14        3.09       -1.66      5.43 o 
   4  -6  14        8.40       -3.80      6.16 o 
  -4  -5  14       61.50       56.45      6.88 o 
  -3  -5  14        7.87        9.53      5.30 o 
  -2  -5  14      270.12      266.17      9.52 o 
  -1  -5  14     1747.88     1779.57     23.87 o 
   0  -5  14       46.87       47.43      3.14 o 
   1  -5  14      264.12      249.36      5.87 o 
   2  -5  14      139.53      133.73     16.39 o 
   3  -5  14        0.59       -2.58      5.01 o 
   4  -5  14        0.10       -5.74      5.74 o 
  -4  -4  14       47.53       42.15      6.43 o 
  -3  -4  14      798.38      786.26     18.65 o 
  -2  -4  14       85.20       89.77      4.79 o 
  -1  -4  14        4.26        5.85      2.15 o 
   0  -4  14     1401.28     1427.59     19.23 o 
   1  -4  14      482.59      512.30      8.81 o 
   2  -4  14        0.20       -2.46      3.64 o 
   3  -4  14       19.26       18.52      4.75 o 
   4  -4  14        9.62        7.59      5.39 o 
  -4  -3  14      108.74       85.41      6.88 o 
  -3  -3  14       80.17       75.00      7.50 o 
  -2  -3  14      248.84      228.37      7.05 o 
  -1  -3  14     4945.99     4972.85     63.05 o 
   0  -3  14       12.24        9.99      1.69 o 
   1  -3  14      840.57      835.17     16.43 o 
   2  -3  14      369.67      376.12     21.13 o 
   3  -3  14       32.55       25.00      4.37 o 
   4  -3  14        1.34        0.59      4.33 o 
   5  -3  14        0.85        4.82      5.32 o 
  -5  -2  14        0.89        4.66      6.14 o 
  -4  -2  14      182.16      164.17      8.34 o 
  -3  -2  14      750.25      732.78     22.92 o 
  -2  -2  14      144.60      147.58      6.46 o 
  -1  -2  14      388.88      377.49      6.42 o 
   0  -2  14     2356.80     2341.47     24.51 o 
   1  -2  14     1730.75     1781.51     32.68 o 
   2  -2  14      116.38      111.27      4.46 o 
   3  -2  14      130.25      122.11      5.17 o 
   4  -2  14       23.30       29.50      4.33 o 
   5  -2  14        0.45       -1.97      4.63 o 
  -5  -1  14       78.42       74.88      7.11 o 
  -4  -1  14      201.56      182.57      7.08 o 
  -3  -1  14      169.60      168.63      6.73 o 
  -2  -1  14      425.35      408.17      9.47 o 
  -1  -1  14     3757.66     3828.58     48.62 o 
   0  -1  14       86.76       88.10      2.35 o 
   1  -1  14     1446.50     1378.97     20.94 o 
   2  -1  14      559.91      574.15     17.88 o 
   3  -1  14       20.38       16.96      3.26 o 
   4  -1  14        9.22        9.31      3.77 o 
   5  -1  14        1.95       -4.62      5.04 o 
  -5   0  14        0.37       -3.99      5.97 o 
  -4   0  14      233.47      231.15      8.00 o 
  -3   0  14     1260.17     1278.39     22.06 o 
  -2   0  14      399.60      393.78      6.74 o 
  -1   0  14     1568.84     1580.68     20.88 o 
   0   0  14     3161.31     3065.38     37.14 o 
   1   0  14     4045.92     4146.95     59.98 o 
   2   0  14      106.79      103.98      7.24 o 
   3   0  14      183.80      185.68      5.40 o 
   4   0  14       84.26       77.81      4.33 o 
   5   0  14        0.01       -4.75      4.75 o 
  -5   1  14       58.77       53.45      6.07 o 
  -4   1  14       27.20       31.17      4.70 o 
  -3   1  14       53.92       50.96      4.37 o 
  -2   1  14     2126.21     2083.86     24.60 o 
  -1   1  14     1070.20     1059.26     14.45 o 
   0   1  14       62.79       70.08      2.03 o 
   1   1  14     3433.89     3600.62     52.24 o 
   2   1  14     1256.98     1197.97     31.85 o 
   3   1  14        5.72        6.53      2.81 o 
   4   1  14        1.59        3.21      4.08 o 
   5   1  14        9.87       16.36      4.97 o 
  -5   2  14        1.13       -0.61      6.12 o 
  -4   2  14      101.97      114.85      8.28 o 
  -3   2  14      939.36      960.10     17.30 o 
  -2   2  14      366.39      365.20      6.02 o 
  -1   2  14     1773.10     1758.99     21.56 o 
   0   2  14     3303.47     3287.41     40.24 o 
   1   2  14     1183.04     1213.68     18.63 o 
   2   2  14      141.19      150.47      7.57 o 
   3   2  14      315.98      335.43      7.04 o 
   4   2  14      156.57      157.25     12.59 o 
   5   2  14        0.81       -2.17      4.92 o 
  -4   3  14        5.76       12.07     10.66 o 
  -3   3  14      109.86       99.32      7.79 o 
  -2   3  14      783.59      775.44     11.09 o 
  -1   3  14     3334.83     3332.21     36.13 o 
   0   3  14      172.91      175.15      4.01 o 
   1   3  14     2601.03     2677.99     47.26 o 
   2   3  14      888.13      875.63     14.07 o 
   3   3  14        0.62        1.44      3.67 o 
   4   3  14       11.33        5.40      4.47 o 
   5   3  14       12.70       24.12      5.62 o 
  -4   4  14       57.30       51.57      6.20 o 
  -3   4  14      503.47      510.70     10.68 o 
  -2   4  14       18.30       21.83      4.79 o 
  -1   4  14      761.51      727.05      9.16 o 
   0   4  14     3559.48     3485.25     37.70 o 
   1   4  14      721.92      729.68     14.57 o 
   2   4  14      213.55      199.69      5.31 o 
   3   4  14      252.21      249.79     11.46 o 
   4   4  14       66.66       72.43      5.95 o 
   5   4  14        1.79       -2.37      7.13 o 
  -4   5  14        3.05        2.89      5.79 o 
  -3   5  14      195.08      206.10      7.40 o 
  -2   5  14       81.06       79.77      3.97 o 
  -1   5  14     2839.52     2761.02     30.41 o 
   0   5  14      392.24      377.50      5.95 o 
   1   5  14     2374.72     2343.40     29.44 o 
   2   5  14      919.87      947.13     19.40 o 
   3   5  14       12.64       12.12      4.59 o 
   4   5  14       16.41       20.60      5.55 o 
   5   5  14       11.72       17.43      8.42 o 
  -4   6  14       40.89       54.59      7.13 o 
  -3   6  14      121.72      115.49      8.54 o 
  -2   6  14        7.64       10.37      2.96 o 
  -1   6  14      365.31      375.44      8.10 o 
   0   6  14      848.04      784.28     13.22 o 
   1   6  14      189.19      157.18      5.75 o 
   2   6  14      447.53      454.38     12.08 o 
   3   6  14      366.41      374.52     18.61 o 
   4   6  14        8.01       11.69      5.88 o 
  -4   7  14        1.17        6.51      6.55 o 
  -3   7  14       56.81       52.76      5.59 o 
  -2   7  14      138.60      148.54      6.33 o 
  -1   7  14      545.39      521.09     10.95 o 
   0   7  14        3.70        2.25      2.89 o 
   1   7  14     1117.60     1076.74     50.13 o 
   2   7  14      197.82      203.44      7.69 o 
   3   7  14        9.87        5.84      5.76 o 
   4   7  14       17.38       13.75      8.15 o 
  -3   8  14       31.65       35.50      5.68 o 
  -2   8  14       13.19       11.54      3.58 o 
  -1   8  14      410.33      401.88      7.96 o 
   0   8  14      168.24      156.17      7.43 o 
   1   8  14      242.73      223.32     38.39 o 
   2   8  14      352.61      312.73     10.89 o 
   3   8  14       96.02       98.52      7.77 o 
   4   8  14       26.00       29.87      9.95 o 
  -3   9  14        4.40        4.12      5.63 o 
  -2   9  14       79.49       89.35      4.71 o 
  -1   9  14       38.48       39.37      4.44 o 
   0   9  14       27.29       24.63      8.13 o 
   1   9  14      312.88      285.47     15.41 o 
   2   9  14      123.65      103.42     16.38 o 
   3   9  14        7.68       14.23      6.80 o 
   4   9  14        2.64       -4.11     10.08 o 
  -2  10  14        1.56        2.88      4.32 o 
  -1  10  14       76.81       78.93      7.57 o 
   0  10  14       84.14      102.12     15.04 o 
   1  10  14        0.72        7.35      7.20 o 
   2  10  14       47.97       59.22      8.88 o 
   3  10  14       41.59       40.29      7.51 o 
  -1  11  14       40.90       49.90      6.49 o 
   0  11  14       27.66       31.38      5.42 o 
   1  11  14      106.14      118.66     26.65 o 
   2  11  14        2.63        9.82     11.01 o 
   0  12  14       20.81       29.09      6.09 o 
   1  12  14        0.02       16.70     10.67 o 
  -1 -10  15        5.73       19.05      6.56 o 
   0 -10  15        0.41        1.31      5.86 o 
   1 -10  15        4.94       -5.06      5.87 o 
  -2  -9  15       36.39       47.65     14.74 o 
  -1  -9  15       14.13       16.40      6.61 o 
   0  -9  15       13.84       12.13      5.57 o 
   1  -9  15        1.13        2.89      4.53 o 
   2  -9  15        0.14        9.29      6.60 o 
  -3  -8  15        1.40       -0.31     13.49 o 
  -2  -8  15       17.34       14.20     12.21 o 
  -1  -8  15       43.94       47.21      9.13 o 
   0  -8  15       13.83       12.11      4.04 o 
   1  -8  15        9.55        7.99      5.77 o 
   2  -8  15        5.61       -2.99      6.12 o 
   3  -8  15        0.19        0.69      6.69 o 
  -3  -7  15       23.39       19.02     12.18 o 
  -2  -7  15        3.34        3.69     10.84 o 
  -1  -7  15        6.75       10.01      4.53 o 
   0  -7  15       81.77       89.88      4.79 o 
   1  -7  15        0.17       -2.38      5.85 o 
   2  -7  15        1.82        5.49      5.46 o 
   3  -7  15        0.65       -6.09      6.09 o 
  -4  -6  15       23.96       30.18      7.38 o 
  -3  -6  15       11.56       15.11      6.03 o 
  -2  -6  15       11.53        7.50      5.35 o 
  -1  -6  15       17.12       24.86      4.06 o 
   0  -6  15       10.21       14.39      3.25 o 
   1  -6  15       59.71       62.58      3.60 o 
   2  -6  15        5.83       13.05      5.11 o 
   3  -6  15        1.26        5.09      5.66 o 
   4  -6  15        0.00        2.52      6.31 o 
  -4  -5  15        6.44        4.64      6.44 o 
  -3  -5  15      119.76      109.79      7.24 o 
  -2  -5  15       10.53       13.52      4.91 o 
  -1  -5  15       20.54       20.63      3.26 o 
   0  -5  15        1.01        0.73      2.86 o 
   1  -5  15       22.13       24.39      3.54 o 
   2  -5  15        0.83        6.83      4.46 o 
   3  -5  15        4.87        7.29      6.69 o 
   4  -5  15        0.31        4.99      5.83 o 
  -4  -4  15        8.87       13.61      6.04 o 
  -3  -4  15        2.16        0.53      5.20 o 
  -2  -4  15      146.96      135.36      5.82 o 
  -1  -4  15       31.99       39.47      4.41 o 
   0  -4  15        1.65        5.06      1.95 o 
   1  -4  15       12.18       18.54      2.44 o 
   2  -4  15        0.12       -4.17      4.17 o 
   3  -4  15        0.00        1.59      4.64 o 
   4  -4  15        0.00       -1.42      4.76 o 
  -4  -3  15        3.17        0.61      5.53 o 
  -3  -3  15       58.66       48.44      4.64 o 
  -2  -3  15       47.10       49.75      4.20 o 
  -1  -3  15       34.82       39.50      2.50 o 
   0  -3  15       33.74       33.43      2.11 o 
   1  -3  15       58.07       54.61      2.98 o 
   2  -3  15        7.13       10.09      3.66 o 
   3  -3  15        4.39        9.99      3.80 o 
   4  -3  15        0.01       -1.59      4.46 o 
  -4  -2  15        0.22       -1.45      5.30 o 
  -3  -2  15        0.03        6.84      3.94 o 
  -2  -2  15      113.41      107.96      8.56 o 
  -1  -2  15        3.32        1.49      1.84 o 
   0  -2  15      115.89      122.44      3.96 o 
   1  -2  15       94.23       76.56      7.57 o 
   2  -2  15        1.01       -2.81      2.81 o 
   3  -2  15        1.00        2.14      3.41 o 
   4  -2  15        1.92        2.46      4.17 o 
   5  -2  15        0.04       -2.24      4.86 o 
  -5  -1  15        1.62       -3.27      6.22 o 
  -4  -1  15        3.17       -3.32      4.58 o 
  -3  -1  15        2.05        0.39      3.65 o 
  -2  -1  15      199.43      189.13      5.91 o 
  -1  -1  15       12.42       10.77      1.81 o 
   0  -1  15       45.75       44.21      1.85 o 
   1  -1  15        0.15        0.68      2.22 o 
   2  -1  15       10.89       18.99      2.81 o 
   3  -1  15        5.31        3.47      3.22 o 
   4  -1  15        0.02       -2.25      3.88 o 
   5  -1  15        0.09        1.01      5.29 o 
  -5   0  15        0.07        1.74      6.22 o 
  -4   0  15        0.22        2.81      4.81 o 
  -3   0  15       28.87       20.23      3.86 o 
  -2   0  15       16.10       17.89      3.03 o 
  -1   0  15       80.81       72.00      2.38 o 
   0   0  15        1.25        3.91      1.50 o 
   1   0  15       81.67       73.81      3.19 o 
   2   0  15       10.06       13.37      3.29 o 
   3   0  15        3.91        4.77      3.00 o 
   4   0  15        0.14        5.44      3.61 o 
   5   0  15        0.66       -3.01      5.07 o 
  -5   1  15        0.11        3.72      5.55 o 
  -4   1  15        0.23        0.17      4.48 o 
  -3   1  15       17.60       23.51      7.17 o 
  -2   1  15        8.46        6.99      3.19 o 
  -1   1  15        9.50       10.38      2.23 o 
   0   1  15       31.90       31.19      2.35 o 
   1   1  15      120.32      121.71      3.92 o 
   2   1  15        3.12        3.58      3.88 o 
   3   1  15        1.67        0.60      2.80 o 
   4   1  15        0.05       -3.68      5.11 o 
   5   1  15        0.19       -2.06      5.10 o 
  -4   2  15        0.10        5.84      4.60 o 
  -3   2  15        3.38        3.67      3.67 o 
  -2   2  15       18.30       19.50      2.19 o 
  -1   2  15      211.59      205.26      4.84 o 
   0   2  15      241.48      251.63      4.62 o 
   1   2  15       27.72       29.09      2.55 o 
   2   2  15       37.95       38.63      2.91 o 
   3   2  15        3.08        6.39      2.91 o 
   4   2  15        7.25        0.73      4.27 o 
   5   2  15        1.26        8.64      5.20 o 
  -4   3  15        2.98        3.75      6.76 o 
  -3   3  15        0.37        3.73      7.90 o 
  -2   3  15        4.99        3.91      2.71 o 
  -1   3  15        7.45        6.10      1.60 o 
   0   3  15      187.76      196.14      7.27 o 
   1   3  15       91.16       85.27      4.35 o 
   2   3  15        0.42       -2.70      3.09 o 
   3   3  15       18.74       12.60      4.05 o 
   4   3  15        0.26       -2.84      4.57 o 
   5   3  15        2.63       -5.29      6.46 o 
  -4   4  15        1.52        7.66      7.50 o 
  -3   4  15        4.54        5.46      4.63 o 
  -2   4  15      114.66      116.54      7.27 o 
  -1   4  15        1.07        4.09      1.72 o 
   0   4  15       41.52       45.92      1.98 o 
   1   4  15      460.83      480.59     14.70 o 
   2   4  15       75.78       77.27      3.68 o 
   3   4  15        3.44        2.80      4.29 o 
   4   4  15       29.79       27.81      5.47 o 
   5   4  15        4.75        5.67      6.22 o 
  -4   5  15        7.23        7.04      5.86 o 
  -3   5  15        0.96       -1.85      4.11 o 
  -2   5  15       73.17       71.75      3.55 o 
  -1   5  15       68.18       70.46      2.73 o 
   0   5  15       16.99       21.07      3.26 o 
   1   5  15       58.23       57.38      2.85 o 
   2   5  15       20.70       20.85      4.49 o 
   3   5  15       15.78       18.52      4.90 o 
   4   5  15        1.14        2.91      5.49 o 
   5   5  15        0.01       -2.89      7.86 o 
  -4   6  15        1.26       -5.15      6.28 o 
  -3   6  15       12.67       10.37      4.85 o 
  -2   6  15      162.54      159.31      5.24 o 
  -1   6  15       20.39       22.81      2.86 o 
   0   6  15        1.87        1.95      2.62 o 
   1   6  15      232.35      232.82      6.34 o 
   2   6  15      193.91      201.84      8.69 o 
   3   6  15        1.84       -0.10      5.28 o 
   4   6  15        4.53        2.21      5.88 o 
  -4   7  15        1.06       -1.23      6.52 o 
  -3   7  15       14.11       18.82      5.09 o 
  -2   7  15        0.82        8.95      3.65 o 
  -1   7  15       50.37       49.40      3.54 o 
   0   7  15      277.93      264.10      7.33 o 
   1   7  15       22.77       29.46      7.45 o 
   2   7  15       13.06        9.39      5.24 o 
   3   7  15      121.45      124.00      9.60 o 
   4   7  15        7.74        5.85      6.45 o 
  -3   8  15        4.00       -3.04      5.31 o 
  -2   8  15       30.62       26.16      3.78 o 
  -1   8  15       16.02       14.80      3.86 o 
   0   8  15        1.74        2.65      4.14 o 
   1   8  15      159.25      147.30     11.76 o 
   2   8  15       15.58       12.41      7.61 o 
   3   8  15        0.57       -0.23      6.36 o 
   4   8  15       12.09       12.03      9.79 o 
  -3   9  15        9.96        3.13      9.97 o 
  -2   9  15        0.01        4.14      3.78 o 
  -1   9  15       52.93       50.34      4.70 o 
   0   9  15      103.69       94.94      6.49 o 
   1   9  15        5.72        6.39     15.16 o 
   2   9  15       25.04       36.26      6.65 o 
   3   9  15       75.22       93.58      8.22 o 
  -2  10  15        3.49        8.07      4.36 o 
  -1  10  15       22.99       26.16     17.86 o 
   0  10  15       16.56       14.82      5.30 o 
   1  10  15       72.49       75.60      9.93 o 
   2  10  15        9.05       10.18      9.55 o 
   3  10  15        3.69       13.83      7.17 o 
  -1  11  15       40.44       44.07     13.59 o 
   0  11  15        5.11        2.56      5.10 o 
   1  11  15       21.02       32.84      8.66 o 
   2  11  15       47.97       48.78     11.44 o 
   0  12  15        0.22        1.48      5.42 o 
   1  12  15       27.99       20.82     10.18 o 
  -1 -10  16       19.42       19.17      6.57 o 
   0 -10  16       37.17       47.05      7.55 o 
  -2  -9  16       72.45       88.84     15.67 o 
  -1  -9  16       33.77       30.85      6.22 o 
   0  -9  16        0.23        3.55      5.41 o 
   1  -9  16        1.23        0.03      4.45 o 
   2  -9  16       11.08       14.20      6.81 o 
  -3  -8  16       37.16       30.42     14.33 o 
  -2  -8  16        1.57       15.45     12.27 o 
  -1  -8  16       33.22       42.23      5.83 o 
   0  -8  16       79.09       79.70      7.34 o 
   1  -8  16       45.98       35.24      4.62 o 
   2  -8  16        6.51        3.09      6.12 o 
  -3  -7  16        2.81        2.04      6.73 o 
  -2  -7  16      123.12      122.95     14.58 o 
  -1  -7  16      143.22      153.11      9.22 o 
   0  -7  16       26.50       33.53      4.05 o 
   1  -7  16        3.01        6.43      4.55 o 
   2  -7  16       43.96       34.18      6.02 o 
   3  -7  16        0.61       -1.86      6.22 o 
  -4  -6  16      152.10      151.80      9.39 o 
  -3  -6  16      117.06      112.93      8.13 o 
  -2  -6  16       71.61       73.38      8.45 o 
  -1  -6  16       96.16       98.12      6.54 o 
   0  -6  16      530.42      540.23     10.78 o 
   1  -6  16       58.99       60.67      4.16 o 
   2  -6  16       28.20       23.47      5.46 o 
   3  -6  16       10.35        6.64      5.82 o 
  -4  -5  16       10.19       15.42      6.64 o 
  -3  -5  16       18.91       24.88      9.86 o 
  -2  -5  16      775.43      734.79     16.52 o 
  -1  -5  16      136.01      142.60      5.83 o 
   0  -5  16       11.65        9.67      3.29 o 
   1  -5  16      189.38      200.28      5.65 o 
   2  -5  16      111.55       99.26      6.14 o 
   3  -5  16        0.69        0.51      5.27 o 
   4  -5  16        0.07       -5.15      5.15 o 
  -4  -4  16      249.37      231.32     10.14 o 
  -3  -4  16      228.69      225.55      9.14 o 
  -2  -4  16        0.36       -2.14      3.68 o 
  -1  -4  16       76.41       77.10      5.32 o 
   0  -4  16     2331.74     2352.28     27.58 o 
   1  -4  16       46.47       42.80      2.91 o 
   2  -4  16       75.31       69.16      5.23 o 
   3  -4  16       37.87       37.38      5.23 o 
   4  -4  16        3.36        3.21      4.81 o 
  -4  -3  16       31.78       34.90     11.55 o 
  -3  -3  16      176.57      173.69      6.97 o 
  -2  -3  16     1069.04     1110.34     19.46 o 
  -1  -3  16      243.98      248.38      5.30 o 
   0  -3  16        1.17       -0.25      1.76 o 
   1  -3  16      637.38      631.35      9.18 o 
   2  -3  16      384.09      410.47     17.16 o 
   3  -3  16        5.03       -2.22      3.75 o 
   4  -3  16        4.39       -2.50      4.58 o 
  -4  -2  16      251.73      242.61     12.01 o 
  -3  -2  16      776.47      737.33     14.49 o 
  -2  -2  16      100.91       97.11      5.91 o 
  -1  -2  16       60.83       62.97      8.64 o 
   0  -2  16     3108.49     3096.01     40.02 o 
   1  -2  16      132.63      114.72      5.31 o 
   2  -2  16      138.94      132.92      4.87 o 
   3  -2  16       75.29       62.98      4.35 o 
   4  -2  16        5.12        9.40      4.40 o 
   5  -2  16        0.13        7.47      5.01 o 
  -4  -1  16       12.44        3.34      4.77 o 
  -3  -1  16      417.03      412.23      9.88 o 
  -2  -1  16     2361.67     2387.81     38.26 o 
  -1  -1  16      904.60      866.47     12.35 o 
   0  -1  16      346.15      353.35      6.00 o 
   1  -1  16     1047.43     1009.09     16.00 o 
   2  -1  16     1266.24     1225.52     20.07 o 
   3  -1  16        5.68       -0.20      4.01 o 
   4  -1  16        9.36        6.25      4.06 o 
   5  -1  16        7.22        2.30      5.51 o 
  -4   0  16      247.37      231.80     11.00 o 
  -3   0  16      260.52      274.30      8.03 o 
  -2   0  16        4.46        3.21      3.01 o 
  -1   0  16     1758.78     1763.59     20.95 o 
   0   0  16     1165.08     1187.93     16.16 o 
   1   0  16      251.64      253.35      5.81 o 
   2   0  16      612.88      579.32     12.06 o 
   3   0  16      237.54      231.54      7.11 o 
   4   0  16        1.87        0.91      3.77 o 
   5   0  16        0.09        3.78      5.38 o 
  -4   1  16        6.77       -0.17      4.57 o 
  -3   1  16      253.57      259.11      7.77 o 
  -2   1  16     2327.55     2320.78     30.56 o 
  -1   1  16     1385.61     1435.67     19.40 o 
   0   1  16      805.94      812.58     11.01 o 
   1   1  16     1290.82     1253.44     19.34 o 
   2   1  16      765.20      788.48     13.05 o 
   3   1  16        2.81       -0.62      3.03 o 
   4   1  16       22.87       29.66      4.86 o 
   5   1  16       19.94       22.18      5.60 o 
  -4   2  16      256.11      251.21      8.34 o 
  -3   2  16       98.88      106.55      5.33 o 
  -2   2  16       15.93       16.51      2.29 o 
  -1   2  16     1469.40     1484.58     29.61 o 
   0   2  16     3246.65     3310.48     40.70 o 
   1   2  16       58.42       66.47      3.79 o 
   2   2  16      767.86      753.90     12.56 o 
   3   2  16      252.23      250.62      6.23 o 
   4   2  16        1.08       -2.92      4.52 o 
   5   2  16        0.06        1.01      5.41 o 
  -4   3  16        0.55        8.29      5.70 o 
  -3   3  16      185.78      212.75      8.40 o 
  -2   3  16     1793.06     1658.07     41.30 o 
  -1   3  16      356.35      328.55      5.23 o 
   0   3  16      507.38      502.24      9.43 o 
   1   3  16     2287.79     2364.61     35.16 o 
   2   3  16      601.20      595.06     13.48 o 
   3   3  16       14.94       11.35      4.26 o 
   4   3  16       24.74       35.09     10.42 o 
   5   3  16       13.80       13.20      5.77 o 
  -4   4  16      132.17      145.46     10.29 o 
  -3   4  16       64.93       64.82      5.71 o 
  -2   4  16      267.24      261.97     11.11 o 
  -1   4  16      132.76      121.85      3.62 o 
   0   4  16     4760.12     4643.74     45.67 o 
   1   4  16       71.95       80.93      6.11 o 
   2   4  16      875.82      913.09     15.06 o 
   3   4  16      357.84      351.16      9.96 o 
   4   4  16        9.44        9.67      5.32 o 
   5   4  16        0.27        1.05      6.12 o 
  -4   5  16        0.05       -1.18      5.89 o 
  -3   5  16      187.21      187.15      7.18 o 
  -2   5  16      690.72      690.17     10.79 o 
  -1   5  16       20.14       20.39      2.50 o 
   0   5  16      168.51      169.48      4.88 o 
   1   5  16     1071.33     1058.05     14.56 o 
   2   5  16      226.31      230.65      8.05 o 
   3   5  16       84.22       86.17      6.16 o 
   4   5  16       68.19       73.92      6.68 o 
   5   5  16        2.55       10.80      8.33 o 
  -4   6  16       41.05       49.37      7.28 o 
  -3   6  16       46.01       48.28      5.35 o 
  -2   6  16      185.74      188.16      5.60 o 
  -1   6  16      265.26      274.23      7.68 o 
   0   6  16     1631.72     1542.08     23.75 o 
   1   6  16       68.16       61.13      3.68 o 
   2   6  16      594.34      591.33     14.33 o 
   3   6  16      129.59      140.63      7.40 o 
   4   6  16       13.70       10.64      6.12 o 
  -3   7  16       84.41       68.80      6.05 o 
  -2   7  16      207.45      212.24      6.12 o 
  -1   7  16        0.54        1.18      2.92 o 
   0   7  16      595.57      595.99     11.35 o 
   1   7  16      277.96      289.00     15.27 o 
   2   7  16      357.92      311.87     10.62 o 
   3   7  16      127.56      121.72     13.46 o 
   4   7  16       30.99       30.26      6.83 o 
  -3   8  16        2.42        5.65      5.51 o 
  -2   8  16       12.63       16.27      3.77 o 
  -1   8  16      287.73      294.67      8.04 o 
   0   8  16      173.26      177.81      8.20 o 
   1   8  16        0.21        4.95      6.46 o 
   2   8  16      243.03      241.06     10.50 o 
   3   8  16       98.93      112.10     13.33 o 
   4   8  16        0.13       -4.50      9.63 o 
  -3   9  16       10.27        4.32      5.73 o 
  -2   9  16       72.65       79.88      5.27 o 
  -1   9  16        0.35        3.09      4.10 o 
   0   9  16      156.97      168.93     10.73 o 
   1   9  16      150.55      197.63     56.77 o 
   2   9  16       15.70        5.15      6.36 o 
   3   9  16       22.57       28.65      7.19 o 
  -2  10  16       11.17       19.97      4.56 o 
  -1  10  16       57.16       53.58      7.29 o 
   0  10  16      108.26      106.56      7.00 o 
   1  10  16        6.91       16.42     15.07 o 
   2  10  16      120.25      120.16     13.12 o 
   3  10  16        9.61        5.09      7.50 o 
  -1  11  16        0.07       -1.33     10.15 o 
   0  11  16       49.38       50.37      5.80 o 
   1  11  16       58.55       89.48     12.81 o 
   2  11  16        3.57       11.62     10.76 o 
  -2  -9  17        6.38        0.86     13.27 o 
  -1  -9  17        8.12       13.54      6.18 o 
   0  -9  17       10.42        8.56      6.20 o 
   1  -9  17        5.95        7.11      4.63 o 
  -3  -8  17       19.56       13.77     13.83 o 
  -2  -8  17        9.31       12.62     13.24 o 
  -1  -8  17        7.06       11.14     10.26 o 
   0  -8  17        1.40        2.72      4.51 o 
   1  -8  17       16.72       17.58      5.69 o 
   2  -8  17        0.53        0.16      6.16 o 
  -3  -7  17       35.39       59.20     15.12 o 
  -2  -7  17        2.63        2.26     11.21 o 
  -1  -7  17        1.31        2.78      4.66 o 
   0  -7  17        7.95       16.39      6.68 o 
   1  -7  17        7.77        9.54      3.50 o 
   2  -7  17        8.18       15.20      5.90 o 
   3  -7  17        0.40        3.77      6.43 o 
  -3  -6  17        6.83        6.57      8.71 o 
  -2  -6  17      113.69      125.50     13.94 o 
  -1  -6  17       14.62       15.10      3.89 o 
   0  -6  17        3.90        3.12      3.62 o 
   1  -6  17        0.26        2.86      3.03 o 
   2  -6  17        3.64        5.98      5.46 o 
   3  -6  17        0.03        7.68      5.92 o 
  -4  -5  17        4.05        2.24      6.76 o 
  -3  -5  17       32.00       24.22      7.56 o 
  -2  -5  17        3.97        2.79      5.41 o 
  -1  -5  17       67.61       74.90      4.35 o 
   0  -5  17       24.75       28.54      3.75 o 
   1  -5  17        0.04        9.27      2.80 o 
   2  -5  17        4.24        2.55      4.81 o 
   3  -5  17        0.19        0.56      5.28 o 
   4  -5  17        0.03       -1.39      5.27 o 
  -4  -4  17        4.48       13.12      6.54 o 
  -3  -4  17        0.92       -0.46      5.52 o 
  -2  -4  17      103.74      104.26      7.44 o 
  -1  -4  17       38.59       38.49      3.45 o 
   0  -4  17       12.40       16.45      2.47 o 
   1  -4  17        6.70       11.28      2.45 o 
   2  -4  17       16.90       18.57      3.86 o 
   3  -4  17        1.11        5.29      4.28 o 
   4  -4  17        0.73        0.90      5.01 o 
  -4  -3  17        1.55       -5.72      5.72 o 
  -3  -3  17        0.69       -0.59      2.79 o 
  -2  -3  17        6.39        4.11      3.59 o 
  -1  -3  17      152.03      149.74      4.65 o 
   0  -3  17        1.48        2.84      2.03 o 
   1  -3  17       25.94       24.19      2.42 o 
   2  -3  17       23.30       21.98      3.50 o 
   3  -3  17        0.25       -3.57      3.95 o 
   4  -3  17        0.14       -0.91      4.75 o 
  -4  -2  17        7.44       12.37      5.89 o 
  -3  -2  17        6.53        5.09      5.47 o 
  -2  -2  17        0.46        8.54      4.31 o 
  -1  -2  17      283.88      284.18      5.79 o 
   0  -2  17        4.06        5.55      1.92 o 
   1  -2  17        8.33        1.41      3.09 o 
   2  -2  17        0.50        2.12      2.97 o 
   3  -2  17        0.97        3.95      3.74 o 
   4  -2  17        0.51       -4.35      4.35 o 
  -4  -1  17        1.01        3.85      4.86 o 
  -3  -1  17        1.42       -1.03      4.05 o 
  -2  -1  17       52.16       43.20      3.83 o 
  -1  -1  17       37.28       35.62      2.37 o 
   0  -1  17       85.12       84.47      3.22 o 
   1  -1  17        3.23        0.54      2.55 o 
   2  -1  17        6.09        5.14      2.97 o 
   3  -1  17        3.53        3.56      3.69 o 
   4  -1  17        0.14       -1.81      4.16 o 
   5  -1  17        0.13        3.20      5.75 o 
  -4   0  17        1.12        4.75      5.63 o 
  -3   0  17        0.08       -1.12      4.54 o 
  -2   0  17       32.87       35.79      3.66 o 
  -1   0  17        5.58        8.36      1.79 o 
   0   0  17        1.28        2.41      2.00 o 
   1   0  17       25.92       25.36      2.86 o 
   2   0  17       32.88       32.39      3.23 o 
   3   0  17        0.54        6.74      3.31 o 
   4   0  17        0.37       -0.31      3.89 o 
   5   0  17        0.01       -5.49      5.49 o 
  -4   1  17        0.11        3.81      4.86 o 
  -3   1  17        0.79        4.20      4.04 o 
  -2   1  17        4.05        5.15      2.42 o 
  -1   1  17       10.60       13.83      2.00 o 
   0   1  17      158.65      153.82      3.87 o 
   1   1  17       86.58       98.32      4.13 o 
   2   1  17        7.97        8.15      2.85 o 
   3   1  17        1.97       -1.22      3.08 o 
   4   1  17        1.36        0.09      4.84 o 
   5   1  17        0.50       -3.59      5.64 o 
  -4   2  17        0.01        2.41      4.88 o 
  -3   2  17        1.02       -1.01      3.85 o 
  -2   2  17        2.09        2.58      2.75 o 
  -1   2  17        0.72       -0.12      1.82 o 
   0   2  17        4.53        4.67      1.89 o 
   1   2  17       69.84       72.65      3.54 o 
   2   2  17       37.57       33.98      3.09 o 
   3   2  17        0.47       -0.39      3.01 o 
   4   2  17        0.77       -3.69      4.70 o 
   5   2  17        0.02       -4.63      5.64 o 
  -4   3  17        3.82        7.52      5.68 o 
  -3   3  17        5.34       13.61      4.61 o 
  -2   3  17        0.54       -0.82      3.79 o 
  -1   3  17      128.22      127.68      3.64 o 
   0   3  17        8.42        8.53      2.06 o 
   1   3  17       21.27       23.69      3.01 o 
   2   3  17      122.86      124.95      7.44 o 
   3   3  17       21.51       21.40      6.37 o 
   4   3  17        2.74        3.88     10.18 o 
   5   3  17        3.70        6.68      5.88 o 
  -4   4  17        0.02       -0.19      5.84 o 
  -3   4  17       30.35       39.58      5.35 o 
  -2   4  17        1.22        3.44      2.92 o 
  -1   4  17      228.95      218.61      4.59 o 
   0   4  17       38.85       45.14      2.90 o 
   1   4  17        4.97        2.84      2.94 o 
   2   4  17       51.03       60.40      3.81 o 
   3   4  17        0.86       -2.19      4.49 o 
   4   4  17        1.06        6.67      5.43 o 
   5   4  17        0.05        3.88      7.60 o 
  -4   5  17        3.35       10.63     10.21 o 
  -3   5  17        8.19        5.35      5.04 o 
  -2   5  17       36.93       35.76      3.33 o 
  -1   5  17      265.29      241.41      4.96 o 
   0   5  17       65.75       71.50      3.85 o 
   1   5  17        1.18        3.56      3.01 o 
   2   5  17       98.50      100.73      5.99 o 
   3   5  17       74.15       69.42      6.14 o 
   4   5  17        3.71        1.00      5.69 o 
  -4   6  17        0.10        4.85      7.20 o 
  -3   6  17        4.03       -0.30      4.91 o 
  -2   6  17       46.42       43.87      3.59 o 
  -1   6  17        2.75        3.54      2.85 o 
   0   6  17       51.66       63.27      3.90 o 
   1   6  17      199.18      199.52      6.32 o 
   2   6  17        1.34       -0.13      5.06 o 
   3   6  17        1.71       -1.48      5.54 o 
   4   6  17       24.84       20.26      6.57 o 
  -3   7  17        2.48       -1.89      5.08 o 
  -2   7  17        3.54        6.67      3.42 o 
  -1   7  17      110.31      107.42      8.40 o 
   0   7  17       31.48       36.14      3.75 o 
   1   7  17        6.10        8.37      5.13 o 
   2   7  17       81.69       92.38      7.00 o 
   3   7  17       10.85        9.28      6.10 o 
   4   7  17        1.43        4.89      6.80 o 
  -3   8  17        7.31        7.54      7.29 o 
  -2   8  17       60.56       71.14      4.72 o 
  -1   8  17        1.83       -0.76      4.84 o 
   0   8  17       55.63       53.17      5.51 o 
   1   8  17      179.57      202.98     28.13 o 
   2   8  17        7.77        8.35      6.83 o 
   3   8  17        1.82        5.65      6.46 o 
   4   8  17       28.04       29.03      7.52 o 
  -2   9  17       22.43       26.35      4.70 o 
  -1   9  17       12.21       10.37      4.14 o 
   0   9  17       78.39       81.91      6.34 o 
   1   9  17        9.09       11.68     13.29 o 
   2   9  17       60.87       60.53      8.14 o 
   3   9  17        5.35       13.35      7.32 o 
  -2  10  17        9.46       11.39      6.42 o 
  -1  10  17        1.30        6.84     10.77 o 
   0  10  17       59.71       79.43     11.76 o 
   1  10  17       21.42       30.94     10.57 o 
   2  10  17       29.12       46.93     11.21 o 
   3  10  17       20.55       23.66     10.27 o 
  -1  11  17       32.66       31.75      6.63 o 
   0  11  17        2.33       13.93      5.40 o 
   1  11  17        0.20        5.55      8.16 o 
   2  11  17       22.83       21.70     10.78 o 
  -1  -9  18        0.36        7.71      5.91 o 
   0  -9  18        0.09       -1.39      6.27 o 
   1  -9  18       11.89       12.32      4.84 o 
  -2  -8  18        0.85       13.13     12.64 o 
  -1  -8  18       29.40       26.20      5.67 o 
   0  -8  18       45.38       44.43      5.31 o 
   1  -8  18        1.92       -5.13      5.13 o 
   2  -8  18        1.19       -6.21      6.21 o 
  -3  -7  18      130.94      118.36     16.39 o 
  -2  -7  18       97.07       78.09     14.09 o 
  -1  -7  18       68.78       70.33      6.04 o 
   0  -7  18        8.91        7.43      4.28 o 
   1  -7  18       80.23       73.54      4.37 o 
   2  -7  18       15.54       31.16      8.24 o 
   3  -7  18        2.39        0.29      6.51 o 
  -3  -6  18       35.94       28.02      6.70 o 
  -2  -6  18        0.33       10.67     10.46 o 
  -1  -6  18      319.35      340.90      8.94 o 
   0  -6  18       65.77       67.29      4.89 o 
   1  -6  18        7.59        6.57      3.95 o 
   2  -6  18        5.06        7.16      5.51 o 
   3  -6  18       13.15       16.12      5.97 o 
  -4  -5  18        1.59        3.22      9.64 o 
  -3  -5  18      311.22      319.64     24.12 o 
  -2  -5  18      189.75      174.76      7.26 o 
  -1  -5  18       60.54       64.56      4.58 o 
   0  -5  18        4.23        0.95      3.39 o 
   1  -5  18      513.54      506.46      8.38 o 
   2  -5  18       17.53       17.79      5.03 o 
   3  -5  18        3.49       -1.24      4.81 o 
   4  -5  18        1.97       10.93      5.54 o 
  -4  -4  18      131.45      117.94      8.01 o 
  -3  -4  18      128.15      143.70      8.13 o 
  -2  -4  18       41.81       36.95      4.55 o 
  -1  -4  18      667.60      691.03     12.83 o 
   0  -4  18      122.90      127.85      6.07 o 
   1  -4  18       34.92       35.35      4.19 o 
   2  -4  18       74.40       66.24      5.45 o 
   3  -4  18       48.94       47.61      5.06 o 
   4  -4  18        0.64       -5.11      5.11 o 
  -4  -3  18        1.49        3.52      6.09 o 
  -3  -3  18      379.50      345.03     10.72 o 
  -2  -3  18     1181.40     1169.19     20.55 o 
  -1  -3  18       11.42       11.93      2.50 o 
   0  -3  18       27.66       27.55      2.48 o 
   1  -3  18     1073.77     1065.61     16.24 o 
   2  -3  18       44.86       47.46      4.11 o 
   3  -3  18        2.92        2.05      4.16 o 
   4  -3  18        4.51        3.55      4.83 o 
  -4  -2  18      225.52      220.09      9.75 o 
  -3  -2  18      115.67      110.37      4.84 o 
  -2  -2  18      288.08      286.11     10.39 o 
  -1  -2  18     1938.71     2012.78     26.61 o 
   0  -2  18      686.31      695.47     11.32 o 
   1  -2  18        3.29        0.97      2.05 o 
   2  -2  18      174.11      161.25      5.65 o 
   3  -2  18      209.94      184.09     11.53 o 
   4  -2  18        0.52        2.53      4.51 o 
  -4  -1  18        0.24       -4.95      4.95 o 
  -3  -1  18      457.48      436.02     10.48 o 
  -2  -1  18      768.73      761.34     14.23 o 
  -1  -1  18       12.05       16.46      2.24 o 
   0  -1  18      408.83      404.36      6.58 o 
   1  -1  18      597.75      572.32      8.49 o 
   2  -1  18      123.48      121.81      4.86 o 
   3  -1  18       41.88       32.12      3.99 o 
   4  -1  18       21.58       19.30      4.59 o 
  -4   0  18      262.29      264.12     11.71 o 
  -3   0  18      142.08      158.16      6.67 o 
  -2   0  18      228.15      241.48      7.02 o 
  -1   0  18     2642.68     2689.30     31.46 o 
   0   0  18     1679.41     1681.04     24.45 o 
   1   0  18       83.37       79.43      2.87 o 
   2   0  18      214.68      198.25      5.68 o 
   3   0  18      217.14      216.64      6.34 o 
   4   0  18        0.15       -0.09      4.02 o 
   5   0  18        0.28        0.87      5.87 o 
  -4   1  18        9.16       12.66      6.94 o 
  -3   1  18      728.57      728.40     14.80 o 
  -2   1  18      391.23      421.90      7.62 o 
  -1   1  18       78.69       74.45      3.74 o 
   0   1  18     1061.31     1070.32     14.27 o 
   1   1  18     1381.05     1438.86     29.84 o 
   2   1  18      169.72      159.36      5.32 o 
   3   1  18      109.22       97.20      5.17 o 
   4   1  18       33.79       33.71      5.57 o 
   5   1  18        0.09       -5.72      5.72 o 
  -4   2  18      163.74      172.63      8.77 o 
  -3   2  18       25.40       29.94      4.48 o 
  -2   2  18      220.64      236.25      5.64 o 
  -1   2  18     2794.98     2783.69     34.70 o 
   0   2  18      908.46      895.03     12.34 o 
   1   2  18      107.57      102.28      3.71 o 
   2   2  18      570.59      589.39     10.60 o 
   3   2  18      210.59      217.57      6.30 o 
   4   2  18        0.02        3.17      5.03 o 
   5   2  18        0.45        4.68      8.48 o 
  -4   3  18        7.29       11.12      5.92 o 
  -3   3  18      528.22      519.17     13.12 o 
  -2   3  18      311.69      298.03     11.33 o 
  -1   3  18       60.51       58.00      2.52 o 
   0   3  18       76.23       76.64      3.06 o 
   1   3  18     3406.05     3527.09     51.84 o 
   2   3  18        4.53        4.03      3.03 o 
   3   3  18      155.61      149.22      7.20 o 
   4   3  18       62.54       54.51      5.87 o 
   5   3  18        1.53       -4.53      6.01 o 
  -4   4  18       85.60       91.73      7.48 o 
  -3   4  18       17.31       17.50      5.14 o 
  -2   4  18      341.81      336.72      6.87 o 
  -1   4  18     1734.68     1722.53     19.68 o 
   0   4  18      175.31      161.71      4.27 o 
   1   4  18        3.33        5.82      2.97 o 
   2   4  18      502.98      536.60     10.23 o 
   3   4  18      114.98      121.34      6.57 o 
   4   4  18        7.89        5.44      5.49 o 
  -4   5  18        9.61       15.13      6.44 o 
  -3   5  18      218.67      227.98     10.58 o 
  -2   5  18      331.28      315.36      6.87 o 
  -1   5  18      226.77      241.15      5.32 o 
   0   5  18      161.40      163.57     11.79 o 
   1   5  18     2091.96     2057.18     31.48 o 
   2   5  18      114.53      115.81      6.60 o 
   3   5  18      133.72      130.36      7.37 o 
   4   5  18       34.47       41.13      6.41 o 
  -4   6  18       36.55       45.96      7.49 o 
  -3   6  18        2.14       -2.52      5.82 o 
  -2   6  18      268.26      271.88      7.35 o 
  -1   6  18      613.95      591.43     16.16 o 
   0   6  18       42.30       41.26      3.70 o 
   1   6  18      320.56      340.26      8.11 o 
   2   6  18      188.13      198.03      8.93 o 
   3   6  18      208.32      221.43      9.28 o 
   4   6  18       24.31       17.60      6.73 o 
  -3   7  18       75.73       83.47      9.51 o 
  -2   7  18       77.65       85.85      4.49 o 
  -1   7  18       13.34       16.12      3.84 o 
   0   7  18      357.16      355.01      8.57 o 
   1   7  18      358.95      363.20     26.88 o 
   2   7  18       22.09       16.81      6.56 o 
   3   7  18       77.18       85.41      8.46 o 
   4   7  18       32.95       42.46     11.69 o 
  -3   8  18        1.69        4.15      9.31 o 
  -2   8  18       46.93       54.17      9.93 o 
  -1   8  18      309.25      313.86      8.55 o 
   0   8  18       28.67       26.21      5.07 o 
   1   8  18      129.85      147.59     12.53 o 
   2   8  18      117.19      123.75      8.28 o 
   3   8  18       38.42       27.54      7.25 o 
   4   8  18        5.42        2.20      7.41 o 
  -2   9  18        0.81       -2.17      4.47 o 
  -1   9  18        4.92       10.65      4.25 o 
   0   9  18      216.74      199.24      8.92 o 
   1   9  18      155.40      159.57     13.35 o 
   2   9  18        3.75        0.76      6.60 o 
   3   9  18       62.66       66.20      8.15 o 
  -2  10  18        7.13        7.14      4.66 o 
  -1  10  18       39.58       51.27      6.27 o 
   0  10  18        6.18        5.32      5.24 o 
   1  10  18       69.87       64.64     11.22 o 
   2  10  18       66.52       80.27     12.31 o 
   3  10  18        9.85        7.36      7.67 o 
  -1  11  18       34.45       46.58     18.08 o 
   0  11  18        3.59        3.59      5.30 o 
   1  11  18      146.58      152.64     14.43 o 
   2  11  18       14.58       31.34     11.81 o 
  -1  -9  19        0.70        2.78      6.83 o 
   0  -9  19        5.02       13.04      6.77 o 
   1  -9  19        0.58       -4.74      4.74 o 
  -2  -8  19       23.09       21.97     13.82 o 
  -1  -8  19        0.10        3.48      5.54 o 
   0  -8  19        0.15       -0.31      4.84 o 
   1  -8  19        1.09       -3.19      4.38 o 
   2  -8  19        2.89       -2.79     11.50 o 
  -3  -7  19        8.46       -4.47     12.83 o 
  -2  -7  19        3.94        3.25     11.55 o 
  -1  -7  19       51.00       59.86      5.99 o 
   0  -7  19        8.60        6.52      4.48 o 
   1  -7  19        0.53        1.21      4.07 o 
   2  -7  19        0.05        0.78      5.97 o 
   3  -7  19        0.22       -6.55      6.55 o 
  -3  -6  19        4.07        2.34      6.39 o 
  -2  -6  19       42.76       41.99     12.41 o 
  -1  -6  19        3.69        5.84      3.88 o 
   0  -6  19        9.86       14.82      4.19 o 
   1  -6  19        7.55        8.11      3.09 o 
   2  -6  19        0.14        0.04      5.44 o 
   3  -6  19        0.78       -5.12      5.12 o 
  -3  -5  19       10.97       13.58      8.68 o 
  -2  -5  19        0.96       -6.41      6.41 o 
  -1  -5  19       81.61       88.60      6.16 o 
   0  -5  19       18.95       16.70      3.79 o 
   1  -5  19        1.85       -1.17      2.82 o 
   2  -5  19        0.22       -1.60      4.19 o 
   3  -5  19        3.34        1.45      4.97 o 
  -4  -4  19        2.93        4.80      6.37 o 
  -3  -4  19        3.53        4.97      7.21 o 
  -2  -4  19        3.82        6.18      4.34 o 
  -1  -4  19       15.27       11.09      3.33 o 
   0  -4  19       83.09       75.83      4.42 o 
   1  -4  19        0.21        0.57      2.50 o 
   2  -4  19        4.41        4.72      6.76 o 
   3  -4  19        3.66       -2.20      4.58 o 
   4  -4  19        0.12       -5.00      5.19 o 
  -4  -3  19        7.29        3.33      6.35 o 
  -3  -3  19       21.21       25.42      4.98 o 
  -2  -3  19        4.77        5.89      3.99 o 
  -1  -3  19        0.83        2.18      2.96 o 
   0  -3  19      177.89      178.14      4.67 o 
   1  -3  19        1.95        7.61      2.39 o 
   2  -3  19        0.94       -2.02      3.66 o 
   3  -3  19        0.33        0.96      4.35 o 
   4  -3  19        0.03       -0.21      4.88 o 
  -4  -2  19        6.03       12.05      6.24 o 
  -3  -2  19        2.80        0.26      2.99 o 
  -2  -2  19        4.12        8.75      4.61 o 
  -1  -2  19       37.52       33.24      3.64 o 
   0  -2  19       41.68       41.42      2.71 o 
   1  -2  19       34.31       31.74      2.69 o 
   2  -2  19        0.64        4.85      3.38 o 
   3  -2  19        0.02        6.05      3.99 o 
   4  -2  19        0.75       -0.87      6.57 o 
  -4  -1  19        3.16       -4.99      5.21 o 
  -3  -1  19        5.15        6.45      5.40 o 
  -2  -1  19        0.41        5.07      3.68 o 
  -1  -1  19       30.73       27.97      3.23 o 
   0  -1  19        0.12       -1.41      3.00 o 
   1  -1  19        0.07        3.05      2.41 o 
   2  -1  19        7.91        6.14      3.35 o 
   3  -1  19        6.57        4.39      3.83 o 
   4  -1  19        0.38        0.25      4.41 o 
  -4   0  19        0.03       -3.32      5.19 o 
  -3   0  19        3.26       -3.49      4.15 o 
  -2   0  19        4.25        4.42      3.52 o 
  -1   0  19        3.69        6.75      2.20 o 
   0   0  19        1.82        4.32      2.01 o 
   1   0  19       44.99       43.31      2.62 o 
   2   0  19       20.75       27.60      3.67 o 
   3   0  19        1.26        6.49      4.21 o 
   4   0  19        0.10       -4.19      4.19 o 
  -4   1  19        0.07        4.98      5.22 o 
  -3   1  19        0.20        1.82      4.24 o 
  -2   1  19        2.69        1.70      2.59 o 
  -1   1  19        4.32        5.87      2.04 o 
   0   1  19        1.35        2.66      2.03 o 
   1   1  19       23.55       24.51      2.40 o 
   2   1  19        8.77        3.36      3.83 o 
   3   1  19        9.03        9.07      3.63 o 
   4   1  19        0.38        1.41      5.51 o 
  -4   2  19        0.44        6.62      5.87 o 
  -3   2  19       10.62        8.90      4.49 o 
  -2   2  19        7.06        8.81      2.79 o 
  -1   2  19        5.82        8.02      2.46 o 
   0   2  19       79.93       85.74      3.70 o 
   1   2  19       11.02        9.80      2.26 o 
   2   2  19        7.15       14.95      3.21 o 
   3   2  19       15.60       17.45      3.68 o 
   4   2  19        2.59       -2.66      5.06 o 
  -4   3  19        1.20       -5.85      5.85 o 
  -3   3  19        1.04        3.12      5.03 o 
  -2   3  19       63.30       62.56      3.70 o 
  -1   3  19        1.09        3.85      2.01 o 
   0   3  19      268.49      256.50      5.54 o 
   1   3  19        1.05        5.31      3.10 o 
   2   3  19        0.68        0.36      3.14 o 
   3   3  19       14.03       19.12      5.04 o 
   4   3  19        0.05       -4.67      5.41 o 
  -4   4  19        0.11        2.07      6.42 o 
  -3   4  19        8.25        3.28      5.12 o 
  -2   4  19       28.43       24.90      3.24 o 
  -1   4  19       56.03       52.03      2.68 o 
   0   4  19      201.17      194.32      5.00 o 
   1   4  19       64.48       71.26      4.16 o 
   2   4  19        4.82       10.76      3.40 o 
   3   4  19       19.41       17.09      5.21 o 
   4   4  19       14.22       17.22      5.96 o 
  -4   5  19        4.51        7.39      6.49 o 
  -3   5  19        0.31        1.94      5.43 o 
  -2   5  19        6.51        5.59      3.17 o 
  -1   5  19       59.63       59.73      3.56 o 
   0   5  19       30.64       30.82      2.78 o 
   1   5  19       26.76       26.38      3.74 o 
   2   5  19       51.13       61.92      6.16 o 
   3   5  19        0.65        5.56      5.56 o 
   4   5  19        0.02        2.93      6.10 o 
  -3   6  19       18.81       15.42      6.02 o 
  -2   6  19       11.83       13.82      3.48 o 
  -1   6  19        0.09       -3.44      3.44 o 
   0   6  19      160.48      162.58      6.14 o 
   1   6  19       30.99       31.17      3.95 o 
   2   6  19       20.80       20.97      5.51 o 
   3   6  19       16.97       19.88      6.24 o 
   4   6  19        2.79       -0.33      6.53 o 
  -3   7  19        0.75        7.82      5.98 o 
  -2   7  19       17.58       23.13      4.21 o 
  -1   7  19      162.73      161.21      7.96 o 
   0   7  19       14.55       10.02      3.61 o 
   1   7  19       27.96       34.09      9.01 o 
   2   7  19      124.40      126.96      9.01 o 
   3   7  19        4.75        7.71      6.48 o 
   4   7  19        0.25        1.66     13.64 o 
  -3   8  19        2.65        5.42      5.67 o 
  -2   8  19        8.52       12.05      3.89 o 
  -1   8  19       32.80       33.51      4.41 o 
   0   8  19       21.47       22.19      5.17 o 
   1   8  19      101.36       92.05     11.42 o 
   2   8  19        0.21       -0.95      9.93 o 
   3   8  19       24.61       35.05     15.21 o 
  -2   9  19       10.81       11.40      4.70 o 
  -1   9  19       53.15       50.81      4.92 o 
   0   9  19        4.36        2.26      5.05 o 
   1   9  19       34.36       31.67     10.12 o 
   2   9  19       29.21       26.18     10.56 o 
   3   9  19       19.05       26.39     14.18 o 
  -1  10  19        4.41        5.11      5.55 o 
   0  10  19       44.57       50.89      6.37 o 
   1  10  19       22.41        7.43      9.93 o 
   2  10  19        0.50        0.25     11.02 o 
   0  11  19       15.05       14.92      5.46 o 
   1  11  19       59.19       71.88     12.43 o 
   0  -9  20        3.21       -1.46      6.34 o 
  -2  -8  20       54.00       58.27     14.14 o 
  -1  -8  20       38.00       29.57      6.89 o 
   0  -8  20       17.65       10.06      5.01 o 
   1  -8  20        0.10       -0.33      4.61 o 
   2  -8  20        7.24       -1.20      6.42 o 
  -2  -7  20       40.23       31.17     12.20 o 
  -1  -7  20        8.50        2.75      5.82 o 
   0  -7  20       56.62       52.99      5.40 o 
   1  -7  20       11.15       11.65      4.43 o 
   2  -7  20        0.95        0.71      5.01 o 
  -3  -6  20       19.92       20.10     12.84 o 
  -2  -6  20      191.14      213.93     17.11 o 
  -1  -6  20       62.40       64.50      5.50 o 
   0  -6  20       65.47       61.64      6.62 o 
   1  -6  20        1.57       -2.17      4.91 o 
   2  -6  20       60.06       53.82      5.44 o 
   3  -6  20        2.50        4.01      5.39 o 
  -3  -5  20      142.99      133.42      8.27 o 
  -2  -5  20      171.23      153.80     15.20 o 
  -1  -5  20        0.63       -1.45      3.60 o 
   0  -5  20      190.63      190.27      7.30 o 
   1  -5  20       19.47       21.15      3.08 o 
   2  -5  20       16.89       14.68      4.67 o 
   3  -5  20        2.69        4.97      4.98 o 
  -4  -4  20      103.29      101.20      8.36 o 
  -3  -4  20        5.09        2.59      5.73 o 
  -2  -4  20      270.27      276.21      8.55 o 
  -1  -4  20      727.57      750.47     13.99 o 
   0  -4  20        5.87        3.04      3.38 o 
   1  -4  20       57.22       57.77      3.29 o 
   2  -4  20      176.08      181.61     14.72 o 
   3  -4  20        5.43        3.30      4.61 o 
   4  -4  20        0.07       -3.39      5.32 o 
  -4  -3  20        3.10       -3.60      6.48 o 
  -3  -3  20      351.95      332.80     10.40 o 
  -2  -3  20      246.83      260.65      8.12 o 
  -1  -3  20       53.69       58.75      3.97 o 
   0  -3  20      702.84      707.32     14.38 o 
   1  -3  20      198.90      189.55      5.41 o 
   2  -3  20        8.77       10.37      3.94 o 
   3  -3  20       14.36       10.08      4.47 o 
   4  -3  20       19.94       24.89      5.38 o 
  -4  -2  20      118.10      116.77      8.12 o 
  -3  -2  20       19.52       20.35      3.33 o 
  -2  -2  20      339.96      327.77     13.03 o 
  -1  -2  20      898.66      900.02     15.91 o 
   0  -2  20       15.52       21.97      2.56 o 
   1  -2  20        3.75        2.32      2.34 o 
   2  -2  20      132.33      133.44      5.69 o 
   3  -2  20       19.68       13.55      4.24 o 
   4  -2  20        0.70       -2.91      4.66 o 
  -4  -1  20       20.67       16.79      5.57 o 
  -3  -1  20      585.22      596.32     10.08 o 
  -2  -1  20      479.38      503.35     11.11 o 
  -1  -1  20       45.61       58.01      3.13 o 
   0  -1  20     1323.95     1359.24     22.16 o 
   1  -1  20      801.31      783.94     12.86 o 
   2  -1  20        0.10        2.40      3.37 o 
   3  -1  20       13.44       15.30      4.00 o 
   4  -1  20       30.84       28.52      4.90 o 
  -4   0  20      106.97      113.62      7.00 o 
  -3   0  20        0.16        1.42      4.42 o 
  -2   0  20      929.94      894.58     16.59 o 
  -1   0  20      566.48      628.01      9.90 o 
   0   0  20      217.07      217.10      4.86 o 
   1   0  20      260.73      256.54      5.30 o 
   2   0  20      273.38      277.53      9.18 o 
   3   0  20       63.03       52.65      6.06 o 
   4   0  20        8.29        1.79      4.43 o 
  -4   1  20       31.23       33.68      5.79 o 
  -3   1  20      505.80      509.24     13.02 o 
  -2   1  20      223.61      235.93      5.88 o 
  -1   1  20       61.63       78.61      2.97 o 
   0   1  20     1856.96     1875.44     23.98 o 
   1   1  20      740.55      742.92     10.70 o 
   2   1  20        2.48        6.47      3.40 o 
   3   1  20       50.35       46.38      4.12 o 
   4   1  20       36.03       33.28      6.03 o 
  -4   2  20       98.69       97.81      7.59 o 
  -3   2  20        0.22       -4.40      4.40 o 
  -2   2  20     1003.31      949.51     15.33 o 
  -1   2  20      544.24      609.67      9.38 o 
   0   2  20       28.96       35.18      3.89 o 
   1   2  20       12.87       10.39      2.63 o 
   2   2  20     1085.57     1100.55     17.88 o 
   3   2  20       18.18       18.69      3.80 o 
   4   2  20       15.44       16.77      7.47 o 
  -4   3  20       42.09       51.32      6.87 o 
  -3   3  20      372.48      374.40     13.82 o 
  -2   3  20      165.66      153.77      8.82 o 
  -1   3  20      200.26      211.78      4.64 o 
   0   3  20     1885.96     1874.40     27.89 o 
   1   3  20      235.01      251.55      6.80 o 
   2   3  20       28.05       26.06      3.65 o 
   3   3  20       89.10       85.61      5.99 o 
   4   3  20       27.21       23.29      5.95 o 
  -4   4  20       47.52       53.23      7.34 o 
  -3   4  20        6.97       10.96      5.60 o 
  -2   4  20      560.53      524.14      9.36 o 
  -1   4  20      810.39      775.58     10.16 o 
   0   4  20       71.74       82.16      5.68 o 
   1   4  20       19.09       19.44      3.52 o 
   2   4  20     1184.91     1230.48     23.07 o 
   3   4  20       60.91       52.99      5.99 o 
   4   4  20       12.59       15.17      6.41 o 
  -4   5  20       13.79       29.47      9.13 o 
  -3   5  20      189.87      196.56      9.12 o 
  -2   5  20       80.54       83.70      4.26 o 
  -1   5  20      356.56      365.26      7.40 o 
   0   5  20      807.44      809.31     11.85 o 
   1   5  20      107.21      110.24      7.11 o 
   2   5  20       46.34       55.19      6.97 o 
   3   5  20       53.28       57.49      9.04 o 
   4   5  20       57.00       52.15     10.59 o 
  -3   6  20        7.02        6.92      6.00 o 
  -2   6  20      233.70      220.67      9.03 o 
  -1   6  20      439.90      415.93      9.39 o 
   0   6  20        3.12        7.88      3.50 o 
   1   6  20      128.69      136.99     13.68 o 
   2   6  20      332.44      319.40     24.10 o 
   3   6  20       29.86       40.41      6.50 o 
   4   6  20        8.89        8.64      6.70 o 
  -3   7  20       90.45       90.85      7.82 o 
  -2   7  20        3.09        6.71      3.63 o 
  -1   7  20       85.79       92.19      5.25 o 
   0   7  20      589.53      569.99     18.47 o 
   1   7  20       93.07      101.79     10.65 o 
   2   7  20       37.48       39.39      6.68 o 
   3   7  20       39.21       47.34      7.47 o 
   4   7  20       24.11       23.43      7.61 o 
  -3   8  20        4.43       10.01      5.87 o 
  -2   8  20      155.02      174.15      7.04 o 
  -1   8  20       22.03       20.98      4.25 o 
   0   8  20        4.53       10.72      5.04 o 
   1   8  20      279.84      278.94     16.21 o 
   2   8  20      117.48      134.58     12.77 o 
   3   8  20       17.82        9.24     12.07 o 
  -2   9  20        0.05        5.66      4.64 o 
  -1   9  20       15.90       13.53      4.45 o 
   0   9  20      106.52      109.59      7.02 o 
   1   9  20       38.80       42.16     10.55 o 
   2   9  20       41.05       36.76     11.09 o 
   3   9  20       31.87       31.19      8.21 o 
  -1  10  20       12.78       19.18      5.90 o 
   0  10  20       29.22       26.52      6.17 o 
   1  10  20        1.96        7.29     10.13 o 
   2  10  20      150.45      150.37     14.49 o 
   0  11  20       44.98       51.59      7.58 o 
   1  11  20        0.12        3.63     10.74 o 
  -1  -8  21        1.40        4.46      6.58 o 
   0  -8  21       10.90        7.98      5.55 o 
   1  -8  21        2.64        6.06      4.84 o 
  -2  -7  21        1.28        5.25     12.53 o 
  -1  -7  21       22.80       14.46      6.31 o 
   0  -7  21        1.65        2.64      4.53 o 
   1  -7  21        0.15       -1.68      4.39 o 
   2  -7  21        0.91       -2.08      5.20 o 
  -3  -6  21        9.96        6.86     12.71 o 
  -2  -6  21       13.18        7.23     11.89 o 
  -1  -6  21        3.83       -0.19      7.30 o 
   0  -6  21       30.91       36.38      4.68 o 
   1  -6  21        5.88        7.38      4.08 o 
   2  -6  21        0.17       -2.71      4.86 o 
   3  -6  21        0.04       -0.53      5.45 o 
  -3  -5  21        1.26        6.33      6.38 o 
  -2  -5  21        2.47        0.15     10.79 o 
  -1  -5  21        5.19        8.63      4.34 o 
   0  -5  21        8.15       12.51      3.98 o 
   1  -5  21       20.04       19.83      3.16 o 
   2  -5  21        0.06        3.66      4.51 o 
   3  -5  21        0.69        5.83      5.10 o 
  -3  -4  21       13.66       17.39      6.11 o 
  -2  -4  21       31.84       47.59      7.55 o 
  -1  -4  21        0.77       -1.09      3.86 o 
   0  -4  21        0.54        8.69      3.84 o 
   1  -4  21       58.00       55.86      3.38 o 
   2  -4  21        0.87        3.23      4.17 o 
   3  -4  21        0.22       -4.70      4.70 o 
  -4  -3  21        1.86        3.27      7.43 o 
  -3  -3  21        9.05       11.32      5.27 o 
  -2  -3  21        2.06       -2.10      4.31 o 
  -1  -3  21        5.17        5.03      3.55 o 
   0  -3  21        9.80        7.62      3.44 o 
   1  -3  21       24.25       24.97      2.84 o 
   2  -3  21        6.70       -0.79      5.11 o 
   3  -3  21        0.04        0.47      4.46 o 
   4  -3  21        0.04        1.42      5.10 o 
  -4  -2  21        1.24       -6.63      6.63 o 
  -3  -2  21       12.07        8.44      3.34 o 
  -2  -2  21       10.93       16.72      4.56 o 
  -1  -2  21        2.15        3.92      6.45 o 
   0  -2  21       16.67       18.53      2.93 o 
   1  -2  21        1.07        1.80      2.41 o 
   2  -2  21        0.04        6.32      3.76 o 
   3  -2  21        1.32       -1.93      4.18 o 
   4  -2  21        0.98       -4.84      4.84 o 
  -4  -1  21        0.49       -1.45      5.67 o 
  -3  -1  21        0.09        2.68      3.25 o 
  -2  -1  21       13.37       14.22      4.17 o 
  -1  -1  21        9.50       11.42      3.51 o 
   0  -1  21        1.84        9.07      2.43 o 
   1  -1  21        0.01        1.25      2.36 o 
   2  -1  21        4.55       -3.52      3.52 o 
   3  -1  21        4.79        1.74      3.99 o 
   4  -1  21        0.14        2.70      4.70 o 
  -4   0  21        1.38        1.73      5.63 o 
  -3   0  21        0.01       -0.08      3.01 o 
  -2   0  21        2.22        3.17      4.26 o 
  -1   0  21       16.98       15.49      3.18 o 
   0   0  21        2.66        3.38      2.31 o 
   1   0  21        2.83        3.20      2.39 o 
   2   0  21       16.11       17.68      5.04 o 
   3   0  21        0.19       -0.78      3.97 o 
   4   0  21        1.52        3.15      4.62 o 
  -4   1  21        0.00        1.33      5.53 o 
  -3   1  21        0.46        1.55      4.65 o 
  -2   1  21       15.53       17.94      3.09 o 
  -1   1  21        2.49        2.01      2.22 o 
   0   1  21       13.86       14.10      2.46 o 
   1   1  21       27.70       25.92      2.66 o 
   2   1  21        4.42        4.98      3.40 o 
   3   1  21        2.45        4.20      3.85 o 
   4   1  21        1.18        1.24      9.40 o 
  -4   2  21        0.02        9.10      6.44 o 
  -3   2  21        0.76        3.24      5.41 o 
  -2   2  21        3.05        3.18      3.16 o 
  -1   2  21       60.52       65.12      3.21 o 
   0   2  21        3.18        2.80      2.66 o 
   1   2  21      118.02      107.15      5.52 o 
   2   2  21        5.58       15.55      4.85 o 
   3   2  21        0.11        1.73      4.12 o 
   4   2  21        1.36        4.56      5.60 o 
  -4   3  21        1.99        7.31      6.45 o 
  -3   3  21        0.07        2.45      5.50 o 
  -2   3  21        7.06        3.28      3.27 o 
  -1   3  21       45.08       45.02      2.70 o 
   0   3  21       40.78       31.80      3.24 o 
   1   3  21       77.61       79.75      4.51 o 
   2   3  21       22.94       24.23      3.75 o 
   3   3  21        3.01        1.99      5.22 o 
   4   3  21        1.78       -1.80      5.76 o 
  -4   4  21        0.95       -5.92      6.54 o 
  -3   4  21       18.84       22.53      5.94 o 
  -2   4  21        5.89        5.68      3.40 o 
  -1   4  21        3.48        4.30      2.66 o 
   0   4  21       25.06       29.76      2.83 o 
   1   4  21       52.15       51.83      4.29 o 
   2   4  21        6.03       14.31      3.80 o 
   3   4  21        3.77        4.42      5.39 o 
   4   4  21        0.16       -2.12      5.81 o 
  -3   5  21        0.02        0.68      5.55 o 
  -2   5  21       51.87       49.42      6.00 o 
  -1   5  21       28.32       31.04      4.07 o 
   0   5  21        6.09        2.83      3.05 o 
   1   5  21       95.71      104.44      5.27 o 
   2   5  21       14.16       13.80      5.67 o 
   3   5  21       15.41       15.19      9.30 o 
   4   5  21        1.28       10.08      7.00 o 
  -3   6  21        7.93        8.47      6.45 o 
  -2   6  21        7.08       13.75      3.60 o 
  -1   6  21       20.73       28.20      4.64 o 
   0   6  21      192.44      181.97      6.75 o 
   1   6  21       31.06       31.41      6.02 o 
   2   6  21        7.84       12.37      7.48 o 
   3   6  21       35.29       32.06      6.52 o 
   4   6  21        1.28        1.22      6.94 o 
  -3   7  21        1.74       -2.39      6.29 o 
  -2   7  21        9.15       11.02      3.73 o 
  -1   7  21       22.33       22.11      4.22 o 
   0   7  21       13.93       14.18      3.94 o 
   1   7  21       17.67       17.64      9.30 o 
   2   7  21       54.43       55.59      7.18 o 
   3   7  21        1.36        2.13      6.79 o 
   4   7  21        4.77       -0.72      7.31 o 
  -2   8  21        9.79       10.02      4.49 o 
  -1   8  21        9.30       16.24      4.31 o 
   0   8  21      118.23      104.38      7.00 o 
   1   8  21        8.87        0.15      8.14 o 
   2   8  21        5.88        6.79      7.02 o 
   3   8  21       15.45       -1.92      7.07 o 
  -2   9  21        8.87       11.43      4.68 o 
  -1   9  21       26.74       26.45      4.73 o 
   0   9  21        4.52        6.93      5.44 o 
   1   9  21       26.89       31.27     10.31 o 
   2   9  21       36.87       31.02     11.43 o 
   3   9  21        0.79       14.46      7.94 o 
  -1  10  21       27.00       39.76      6.23 o 
   0  10  21       11.62        5.92     11.99 o 
   1  10  21       23.27       14.57     10.56 o 
   2  10  21       30.97       28.15     11.55 o 
  -1  -8  22       18.27       11.62      6.96 o 
   0  -8  22        6.79        8.73      5.14 o 
   1  -8  22        4.46        3.30      4.87 o 
  -1  -7  22       59.93       68.60      7.80 o 
   0  -7  22        7.80        3.55      4.75 o 
   1  -7  22       18.83        6.18      4.53 o 
   2  -7  22        1.53        9.13      5.39 o 
  -2  -6  22       65.09       79.19     14.03 o 
  -1  -6  22       91.23       84.71      6.18 o 
   0  -6  22        9.77        7.81      6.21 o 
   1  -6  22       27.18       27.06      6.26 o 
   2  -6  22        0.56        1.95      4.94 o 
  -3  -5  22      144.60      149.30     16.27 o 
  -2  -5  22       28.28        9.79     11.26 o 
  -1  -5  22       94.81       90.64      5.95 o 
   0  -5  22      180.29      166.24      8.86 o 
   1  -5  22        8.08        9.11      3.14 o 
   2  -5  22       23.86       24.97      5.20 o 
   3  -5  22       15.88       11.01      5.32 o 
  -3  -4  22        1.24        5.72      6.13 o 
  -2  -4  22      250.86      248.99     12.17 o 
  -1  -4  22      191.41      214.64     18.76 o 
   0  -4  22        0.13       -0.24      3.70 o 
   1  -4  22      126.12      118.43      4.42 o 
   2  -4  22       21.35       25.05      8.49 o 
   3  -4  22        4.12        3.58      4.91 o 
  -3  -3  22      228.99      229.37      8.51 o 
  -2  -3  22       86.51       96.58      8.19 o 
  -1  -3  22       87.30       90.41     13.07 o 
   0  -3  22      445.27      426.71     10.47 o 
   1  -3  22        3.09        3.22      2.70 o 
   2  -3  22       19.93       19.36      4.29 o 
   3  -3  22       13.86       12.25      4.72 o 
   4  -3  22        1.06       13.16      5.37 o 
  -4  -2  22       13.69       17.29      7.16 o 
  -3  -2  22        7.00        3.87      3.46 o 
  -2  -2  22      618.82      628.71     13.16 o 
  -1  -2  22      557.61      578.08     12.99 o 
   0  -2  22        1.46        0.76      3.28 o 
   1  -2  22      305.83      298.09      6.06 o 
   2  -2  22      171.49      172.40     11.18 o 
   3  -2  22        2.50        1.78      4.40 o 
   4  -2  22        0.17        1.95      5.07 o 
  -4  -1  22       45.15       47.46      6.24 o 
  -3  -1  22      273.22      272.41      9.50 o 
  -2  -1  22       43.42       46.19      5.19 o 
  -1  -1  22      494.82      484.40     11.59 o 
   0  -1  22      345.94      363.26      8.57 o 
   1  -1  22      101.96       92.91      3.58 o 
   2  -1  22       11.75        7.66      3.72 o 
   3  -1  22       25.85       29.67      4.49 o 
   4  -1  22        8.02        4.35      6.13 o 
  -4   0  22       14.80       14.13      6.08 o 
  -3   0  22       21.29       11.12      3.37 o 
  -2   0  22      711.14      727.36     14.37 o 
  -1   0  22      467.39      495.09     12.37 o 
   0   0  22        2.53        2.16      2.60 o 
   1   0  22      537.39      545.04     10.89 o 
   2   0  22      243.85      229.06      8.10 o 
   3   0  22        0.77       -4.05      4.05 o 
   4   0  22        0.58        2.20      4.76 o 
  -4   1  22       65.66       68.07      6.56 o 
  -3   1  22      344.66      340.58     11.14 o 
  -2   1  22       58.40       49.21      3.66 o 
  -1   1  22      863.04      818.95     20.04 o 
   0   1  22      384.69      419.99      8.42 o 
   1   1  22      105.49      116.27      4.90 o 
   2   1  22        2.37       -0.28      3.54 o 
   3   1  22      167.99      158.33      7.55 o 
   4   1  22        6.20        4.58      5.71 o 
  -4   2  22        8.09       12.66      6.81 o 
  -3   2  22       77.60       85.89      6.84 o 
  -2   2  22      759.37      724.94     16.00 o 
  -1   2  22      406.28      399.29     19.38 o 
   0   2  22       10.41       11.29      3.56 o 
   1   2  22      890.66      903.14     12.81 o 
   2   2  22      102.42      105.09      6.32 o 
   3   2  22       22.65       20.93      4.24 o 
   4   2  22        4.38        3.63      5.79 o 
  -4   3  22       46.84       44.72      7.14 o 
  -3   3  22      222.24      237.91     10.18 o 
  -2   3  22        7.22       11.24      3.84 o 
  -1   3  22      676.00      655.59     10.19 o 
   0   3  22      765.16      773.59     13.38 o 
   1   3  22        1.81        2.34      3.51 o 
   2   3  22        9.03        9.69      3.73 o 
   3   3  22      317.65      307.72     13.44 o 
   4   3  22       13.68       20.16     12.10 o 
  -3   4  22       39.71       40.47      6.23 o 
  -2   4  22      490.03      493.91      9.97 o 
  -1   4  22      339.49      333.61     10.68 o 
   0   4  22      166.54      173.53      5.23 o 
   1   4  22      470.73      497.37     11.22 o 
   2   4  22       63.50       67.17      4.70 o 
   3   4  22        0.03       -1.28      5.62 o 
   4   4  22        5.93        4.87      6.44 o 
  -3   5  22      106.94      102.33      7.46 o 
  -2   5  22        0.29        1.53      3.41 o 
  -1   5  22      304.24      298.93      8.71 o 
   0   5  22      857.62      861.10     18.26 o 
   1   5  22        0.96        2.97      3.93 o 
   2   5  22        3.65        7.58      7.14 o 
   3   5  22      140.30      130.15      8.17 o 
   4   5  22       10.91       20.65      7.07 o 
  -3   6  22       15.00       20.36      7.85 o 
  -2   6  22      311.69      320.11     12.07 o 
  -1   6  22       65.22       62.21      8.20 o 
   0   6  22       56.70       53.26      4.59 o 
   1   6  22      489.73      488.50     20.11 o 
   2   6  22       87.78       90.53      7.52 o 
   3   6  22        2.18       -6.36      6.36 o 
   4   6  22        5.61        1.63      7.03 o 
  -3   7  22       22.45       14.79      6.63 o 
  -2   7  22        1.07       10.70      8.92 o 
  -1   7  22      317.81      313.60     12.60 o 
   0   7  22       91.87       93.70      7.89 o 
   1   7  22       33.99       37.44     10.07 o 
   2   7  22      129.07      130.47     25.34 o 
   3   7  22       46.19       70.65     18.67 o 
  -2   8  22       88.12       87.36      5.72 o 
  -1   8  22       11.80       11.47      4.43 o 
   0   8  22        9.43       10.96      5.41 o 
   1   8  22      123.19      108.31     12.42 o 
   2   8  22       58.90       67.67      9.84 o 
   3   8  22        9.21        1.54      7.74 o 
  -2   9  22        5.69       11.72      4.71 o 
  -1   9  22      166.16      167.34      6.91 o 
   0   9  22       47.80       46.60      6.37 o 
   1   9  22        3.45        9.92     10.12 o 
   2   9  22        1.25      -10.25     10.69 o 
  -1  10  22        0.31        1.18      5.68 o 
   0  10  22        8.15        4.92      5.92 o 
   1  10  22       77.54       78.29     12.40 o 
   2  10  22        3.47       -1.63     11.32 o 
   0  -8  23        4.75        2.96      6.19 o 
  -1  -7  23        7.92       14.31      6.47 o 
   0  -7  23        2.81        3.21      5.06 o 
   1  -7  23        6.27        8.25      8.10 o 
  -1  -6  23        0.45       -4.78      4.78 o 
   0  -6  23        2.25       -5.16      5.16 o 
   1  -6  23        1.30       -1.00      4.25 o 
   2  -6  23        2.22        7.90      5.24 o 
  -3  -5  23        0.88        3.40     12.02 o 
  -1  -5  23       24.00       26.26      4.83 o 
   0  -5  23        0.04       -1.25      4.18 o 
   1  -5  23        0.07        2.24      3.94 o 
   2  -5  23       10.98        8.30      5.00 o 
   3  -5  23        0.22       -0.65      5.26 o 
  -3  -4  23        5.40        7.89     11.88 o 
  -2  -4  23        7.82       17.95      7.24 o 
  -1  -4  23        0.26        1.54      4.11 o 
   0  -4  23        2.96        8.04      5.28 o 
   1  -4  23        0.93        1.21      3.00 o 
   2  -4  23        7.71        6.96      5.78 o 
   3  -4  23        0.72       -1.38      5.02 o 
  -3  -3  23        1.03        0.48      5.44 o 
  -2  -3  23       19.24       19.40      9.31 o 
  -1  -3  23       10.99       14.27      4.20 o 
   0  -3  23        3.05        6.57      5.26 o 
   1  -3  23        7.52        5.36      2.85 o 
   2  -3  23        1.25        3.29      4.20 o 
   3  -3  23        0.03        5.51      4.83 o 
  -3  -2  23        1.31        1.90      3.66 o 
  -2  -2  23        0.40       -6.28      6.28 o 
  -1  -2  23       17.30       21.68      4.17 o 
   0  -2  23        9.64       14.65      3.69 o 
   1  -2  23        0.46        0.09      2.70 o 
   2  -2  23        0.29       -3.41      3.93 o 
   3  -2  23        0.18       -2.53      4.61 o 
   4  -2  23        0.97        3.75      6.81 o 
  -3  -1  23        4.74        5.78      3.56 o 
  -2  -1  23        0.17       -0.10      4.45 o 
  -1  -1  23        4.17        7.08      3.73 o 
   0  -1  23       15.69       14.86      3.08 o 
   1  -1  23        0.76       -2.59      2.59 o 
   2  -1  23        1.29        8.32      4.02 o 
   3  -1  23        4.60        4.53      4.74 o 
   4  -1  23        0.03       -2.05      4.98 o 
  -4   0  23        4.31       11.18      6.04 o 
  -3   0  23        0.50       -2.69      3.33 o 
  -2   0  23        0.53        3.76      5.51 o 
  -1   0  23       11.43       12.64      3.76 o 
   0   0  23        0.02       -2.31      2.80 o 
   1   0  23        6.89        8.57      2.67 o 
   2   0  23        5.67        3.28      5.09 o 
   3   0  23        0.74       -0.51      4.21 o 
   4   0  23        0.81       -2.91      4.84 o 
  -4   1  23        0.48        2.58      5.82 o 
  -3   1  23        0.01        2.42      3.53 o 
  -2   1  23        0.17        1.53      3.17 o 
  -1   1  23        2.02        3.13      3.46 o 
   0   1  23       22.36       25.32      3.48 o 
   1   1  23        4.02        5.65      2.71 o 
   2   1  23       20.05       15.67      3.90 o 
   3   1  23        5.94        5.51      4.17 o 
   4   1  23        0.04       -2.21      5.83 o 
  -3   2  23        5.13        2.80      5.57 o 
  -2   2  23        0.01        2.96      3.43 o 
  -1   2  23        1.13       -1.70      3.11 o 
   0   2  23       30.23       29.90      5.23 o 
   1   2  23       14.11       13.93      2.90 o 
   2   2  23       17.35       19.24      4.12 o 
   3   2  23        3.27        3.11      4.16 o 
   4   2  23        0.66        0.55      5.97 o 
  -3   3  23        0.89       -5.77      5.77 o 
  -2   3  23       34.95       39.54      5.40 o 
  -1   3  23       15.58       12.46      2.90 o 
   0   3  23        0.16        2.63      3.14 o 
   1   3  23        1.60       -1.45      2.82 o 
   2   3  23       27.76       27.52      4.96 o 
   3   3  23        0.47        7.56      5.69 o 
   4   3  23        0.03       -0.56      6.21 o 
  -3   4  23        3.40        0.75     10.53 o 
  -2   4  23        0.87       -2.37      3.61 o 
  -1   4  23       64.60       60.51      4.65 o 
   0   4  23       32.83       30.22      3.13 o 
   1   4  23        7.37       10.69      4.12 o 
   2   4  23       23.53       21.09      4.81 o 
   3   4  23        2.64        5.82      8.16 o 
   4   4  23        4.88        7.09      6.58 o 
  -3   5  23        8.22       20.37      6.89 o 
  -2   5  23       19.22       18.91      4.16 o 
  -1   5  23       23.10       32.71      4.37 o 
   0   5  23       10.07       16.17      3.14 o 
   1   5  23       98.34      109.28      5.79 o 
   2   5  23       25.09       20.83      8.76 o 
   3   5  23        1.90        4.81      6.45 o 
   4   5  23        4.07        3.64      9.80 o 
  -3   6  23        6.03        6.87      6.44 o 
  -2   6  23        1.02        3.43      4.23 o 
  -1   6  23       13.36       14.59      4.27 o 
   0   6  23       22.00       20.73      5.88 o 
   1   6  23        0.10       -7.65      7.65 o 
   2   6  23        6.26       12.94      6.16 o 
   3   6  23       11.99       15.18      6.92 o 
  -2   7  23       30.83       36.98      5.79 o 
  -1   7  23       30.86       32.43      4.67 o 
   0   7  23        1.51        1.77      4.07 o 
   1   7  23      110.63      103.49     12.21 o 
   2   7  23        9.18        8.69      6.77 o 
   3   7  23        0.06       -6.99      6.99 o 
  -2   8  23        6.87       13.17      4.71 o 
  -1   8  23       17.10       21.23      5.54 o 
   0   8  23       53.02       46.26      6.17 o 
   1   8  23        1.25       -3.98      9.50 o 
   2   8  23        5.99        2.89     10.95 o 
   3   8  23       21.31       31.24      8.39 o 
  -1   9  23       11.88        6.18      5.73 o 
   0   9  23       24.18       26.60      7.91 o 
   1   9  23       21.57       13.45     10.41 o 
   2   9  23       15.48       28.92     11.76 o 
   0  10  23       22.17       21.61      6.39 o 
   1  10  23        4.92       -0.40     10.90 o 
  -1  -7  24       10.23       16.65      6.60 o 
   0  -7  24       20.83       12.79      5.16 o 
   1  -7  24        4.27        3.93      4.72 o 
  -1  -6  24       29.38       25.96      5.36 o 
   0  -6  24       17.97       20.71      4.87 o 
   1  -6  24       16.94       21.80      7.65 o 
   2  -6  24        2.29        4.32      5.17 o 
  -1  -5  24       78.46       86.47     18.17 o 
   0  -5  24       59.32       65.22      5.43 o 
   1  -5  24        2.26        4.07      4.19 o 
   2  -5  24       13.24       12.88      5.06 o 
  -3  -4  24       48.56       44.96     13.12 o 
  -2  -4  24      200.28      235.21     16.33 o 
  -1  -4  24       96.59       99.86      6.09 o 
   0  -4  24        4.17        7.21      4.31 o 
   1  -4  24       96.16       84.89      4.06 o 
   2  -4  24        0.65       -1.70      4.49 o 
   3  -4  24       10.04        6.36      5.26 o 
  -3  -3  24       44.84       42.58      4.55 o 
  -2  -3  24        2.13        1.47      9.35 o 
  -1  -3  24      307.48      314.77      9.78 o 
   0  -3  24      259.12      261.36     10.84 o 
   1  -3  24       10.86       12.51      3.06 o 
   2  -3  24       36.44       38.24      4.77 o 
   3  -3  24       17.61       12.88      5.11 o 
  -3  -2  24       44.02       45.20      4.28 o 
  -2  -2  24      307.28      298.32     16.44 o 
  -1  -2  24      100.94      113.17      6.12 o 
   0  -2  24       97.64       84.69      5.06 o 
   1  -2  24       97.80      104.39      3.98 o 
   2  -2  24       10.58       12.12      4.25 o 
   3  -2  24        0.80       -1.68      4.69 o 
  -3  -1  24       58.67       57.30      4.69 o 
  -2  -1  24        0.34       -1.24      6.62 o 
  -1  -1  24      444.34      472.15     11.70 o 
   0  -1  24      362.93      363.04     16.74 o 
   1  -1  24       27.63       27.26      3.12 o 
   2  -1  24       71.28       64.71      4.94 o 
   3  -1  24       36.99       29.43      4.76 o 
   4  -1  24        0.35        4.72      5.65 o 
  -3   0  24       95.18       99.14      7.45 o 
  -2   0  24      559.25      568.07     17.39 o 
  -1   0  24      179.35      177.26      7.53 o 
   0   0  24      327.28      292.26      8.47 o 
   1   0  24      112.95      113.48      4.25 o 
   2   0  24       44.99       47.88      4.65 o 
   3   0  24        4.12        3.41      4.48 o 
   4   0  24       14.17       14.96      5.25 o 
  -3   1  24       53.10       56.74      7.31 o 
  -2   1  24       39.73       32.67      3.70 o 
  -1   1  24      700.74      669.96     22.74 o 
   0   1  24      373.64      370.36      9.64 o 
   1   1  24       18.36       18.73      3.03 o 
   2   1  24      194.64      187.11      7.89 o 
   3   1  24       16.15       16.67      4.51 o 
   4   1  24        4.71        4.64      6.25 o 
  -3   2  24       95.42       99.34      7.44 o 
  -2   2  24      479.85      486.11     10.47 o 
  -1   2  24      111.01      104.04      5.56 o 
   0   2  24      380.18      346.66     12.03 o 
   1   2  24      289.93      309.67      6.55 o 
   2   2  24       12.55       14.42      4.10 o 
   3   2  24       14.19       10.56      4.41 o 
   4   2  24       44.91       35.12      6.73 o 
  -3   3  24       32.39       28.46     12.01 o 
  -2   3  24       38.00       38.23      4.56 o 
  -1   3  24      590.15      623.34     10.08 o 
   0   3  24      470.32      499.32     12.91 o 
   1   3  24       14.67       16.59      3.17 o 
   2   3  24      129.97      130.92      7.48 o 
   3   3  24       10.80       -1.13      5.59 o 
   4   3  24        1.36       -3.75      6.12 o 
  -3   4  24       72.27       72.09      7.09 o 
  -2   4  24      347.90      333.33     11.94 o 
  -1   4  24       21.09       24.95      4.81 o 
   0   4  24      158.75      168.15      5.43 o 
   1   4  24      662.74      719.94     21.48 o 
   2   4  24        2.69        6.50      4.36 o 
   3   4  24       10.50       10.63      6.00 o 
   4   4  24       29.21       31.49      7.13 o 
  -3   5  24        1.21       -2.31      6.05 o 
  -2   5  24       14.63       10.98      6.51 o 
  -1   5  24      524.75      535.47     18.95 o 
   0   5  24      174.36      173.98      5.51 o 
   1   5  24        8.73        8.53      5.08 o 
   2   5  24      178.56      210.90      9.87 o 
   3   5  24       30.45       37.10     11.40 o 
   4   5  24        0.11       -2.08      7.19 o 
  -3   6  24       29.43       38.00     18.24 o 
  -2   6  24      108.75      109.41     11.69 o 
  -1   6  24       10.21        8.77      4.39 o 
   0   6  24      277.11      269.25      8.90 o 
   1   6  24      131.81      118.16     12.14 o 
   2   6  24       30.55       40.14     13.43 o 
   3   6  24       17.14       17.16      7.19 o 
  -2   7  24       13.21       11.59      5.34 o 
  -1   7  24      204.84      206.50      7.54 o 
   0   7  24       67.21       63.42      5.20 o 
   1   7  24        0.31        3.91      9.87 o 
   2   7  24       60.61       60.16     12.10 o 
   3   7  24       33.61       30.04      7.83 o 
  -2   8  24       45.11       59.13      6.53 o 
  -1   8  24        0.82        3.53      4.62 o 
   0   8  24      236.06      242.85     15.21 o 
   1   8  24       68.19       46.85     11.08 o 
   2   8  24        2.31        2.27     11.21 o 
   3   8  24        0.31       11.89      8.11 o 
  -1   9  24       52.42       54.84      6.71 o 
   0   9  24        5.32       -0.51      6.55 o 
   1   9  24        0.72        9.15     10.48 o 
   2   9  24       59.84       48.51     12.72 o 
   0  10  24       88.81      103.46      7.82 o 
   1  10  24       20.01       25.91     11.67 o 
   0  -7  25        0.02       -2.54      6.20 o 
  -1  -6  25        4.13        1.11      5.18 o 
   0  -6  25        9.50       17.52      5.14 o 
   1  -6  25        0.21        8.23      4.61 o 
  -1  -5  25        4.53        6.32      5.00 o 
   0  -5  25        0.15        1.63      4.66 o 
   1  -5  25        0.84       -1.10      7.74 o 
   2  -5  25        0.04       -4.86      4.86 o 
  -2  -4  25        0.02       -1.97     10.36 o 
  -1  -4  25       13.53        9.48      4.83 o 
   0  -4  25        5.53        7.61      4.38 o 
   1  -4  25        1.44        3.63      3.99 o 
   2  -4  25        3.01       -4.62      4.62 o 
   3  -4  25        0.43       -4.19      5.24 o 
  -3  -3  25        5.78        0.36      4.69 o 
  -2  -3  25        1.52        5.73      9.87 o 
  -1  -3  25        0.49        0.73      7.65 o 
   0  -3  25        8.49       10.10      4.17 o 
   1  -3  25        5.11        2.22      3.09 o 
   2  -3  25        0.09        0.25      4.58 o 
   3  -3  25        0.18       -1.19      5.08 o 
  -3  -2  25        9.22       11.31      4.05 o 
  -2  -2  25        7.09       11.46      9.46 o 
  -1  -2  25        0.24        7.79      4.34 o 
   0  -2  25        2.31        1.22      5.21 o 
   1  -2  25        4.38        6.36      3.01 o 
   2  -2  25        0.26        1.97      4.40 o 
   3  -2  25        0.32       -4.73      4.80 o 
  -3  -1  25        6.04        9.09      3.85 o 
  -2  -1  25        2.40        2.92      8.86 o 
  -1  -1  25        1.11        0.46      4.01 o 
   0  -1  25        3.89       10.25      3.85 o 
   1  -1  25        0.54        0.06      2.89 o 
   2  -1  25        1.40        0.18      4.31 o 
   3  -1  25        1.05       -4.68      4.68 o 
  -3   0  25        0.18        4.19      3.64 o 
  -2   0  25        0.37       -5.71      8.19 o 
  -1   0  25        2.24        0.34      3.89 o 
   0   0  25        0.18        7.54      3.26 o 
   1   0  25        3.21        6.50      2.92 o 
   2   0  25        2.35        1.01      4.09 o 
   3   0  25        1.21        1.31      4.65 o 
   4   0  25        1.85        3.35      5.27 o 
  -3   1  25        6.13        9.49      3.68 o 
  -2   1  25        6.49       13.71      4.68 o 
  -1   1  25        0.13        1.39      8.00 o 
   0   1  25        0.21       -3.23      3.23 o 
   1   1  25        9.25        9.82      3.09 o 
   2   1  25        2.40        7.46      4.19 o 
   3   1  25        2.91        5.26      4.38 o 
   4   1  25        0.20       -6.29      6.29 o 
  -3   2  25        0.13       -1.07      5.55 o 
  -2   2  25        0.23        2.27      4.55 o 
  -1   2  25       29.81       39.82      4.56 o 
   0   2  25       13.59       10.41      3.44 o 
   1   2  25        0.39        2.13      3.05 o 
   2   2  25        1.05       -1.63      4.07 o 
   3   2  25        5.49        6.80      4.48 o 
   4   2  25        0.00        0.55      6.69 o 
  -3   3  25        0.68        0.47      6.68 o 
  -2   3  25        3.55        3.29      7.97 o 
  -1   3  25        3.58        4.61      3.95 o 
   0   3  25       33.98       30.39      3.86 o 
   1   3  25       18.55       23.26      8.15 o 
   2   3  25        2.14        5.49      4.31 o 
   3   3  25        2.37        1.29      6.08 o 
   4   3  25        0.15        2.92      6.68 o 
  -3   4  25        1.19        8.98      6.25 o 
  -2   4  25        6.94        1.17      4.74 o 
  -1   4  25       19.26       22.36      5.51 o 
   0   4  25       29.31       29.42      3.34 o 
   1   4  25        1.23        7.21      4.46 o 
   2   4  25       21.45       14.31      4.61 o 
   3   4  25        8.67       -0.25      6.17 o 
   4   4  25        0.57        2.55      9.48 o 
  -3   5  25        0.18        6.36      6.41 o 
  -2   5  25       17.99       21.96      9.31 o 
  -1   5  25        0.12        1.62      4.30 o 
   0   5  25        8.36        9.49      3.32 o 
   1   5  25        7.30        9.46      5.53 o 
   2   5  25        2.75       18.31      6.54 o 
   3   5  25        0.75        6.02      6.97 o 
  -2   6  25       13.67       16.66      5.17 o 
  -1   6  25       53.41       49.50      6.30 o 
   0   6  25       51.49       60.89      5.19 o 
   1   6  25        0.57        6.19      9.47 o 
   2   6  25       45.17       42.92      7.36 o 
   3   6  25        4.71       13.12     10.23 o 
  -2   7  25        4.43        7.36      4.68 o 
  -1   7  25        6.88       11.31      4.73 o 
   0   7  25       13.15       15.24      4.60 o 
   1   7  25       43.11       30.54     10.95 o 
   2   7  25        0.08       -4.28      7.13 o 
   3   7  25        0.30       15.21      7.88 o 
  -1   8  25       24.48       34.39      5.04 o 
   0   8  25       23.16       20.63      7.72 o 
   1   8  25        6.49        1.92     10.05 o 
   2   8  25       15.98       27.27     11.99 o 
  -1   9  25        1.27       -4.60      5.77 o 
   0   9  25       10.12       10.01      6.13 o 
   1   9  25       31.53       32.75     11.44 o 
   2   9  25        5.65        0.88     11.91 o 
  -1  -6  26       14.04        7.44      5.49 o 
   0  -6  26       10.36        7.91      5.26 o 
   1  -6  26        7.49        5.62      5.76 o 
  -1  -5  26       78.84       84.26      6.49 o 
   0  -5  26       42.74       49.90      5.46 o 
   1  -5  26        0.28       -0.62      8.74 o 
   2  -5  26        9.23        3.17      5.15 o 
  -2  -4  26       53.33       58.76     12.14 o 
  -1  -4  26       15.18       24.74      5.17 o 
   0  -4  26       74.55       70.83      5.66 o 
   1  -4  26       50.40       44.13      4.79 o 
   2  -4  26        4.35       -1.96      4.82 o 
  -2  -3  26       13.48       20.91     10.60 o 
  -1  -3  26      147.55      151.67     13.17 o 
   0  -3  26       68.50       77.08     12.02 o 
   1  -3  26        4.85        5.92      3.97 o 
   2  -3  26       14.01       11.66      4.84 o 
   3  -3  26        0.20       -0.71      5.20 o 
  -3  -2  26      176.13      192.05      7.91 o 
  -2  -2  26       87.35       84.06     11.90 o 
  -1  -2  26       21.71       25.40      4.85 o 
   0  -2  26      121.04      115.77      5.89 o 
   1  -2  26      117.23      116.78      8.15 o 
   2  -2  26       15.34        8.19      4.63 o 
   3  -2  26        4.61        2.19      5.02 o 
  -3  -1  26        5.34       12.15      4.69 o 
  -2  -1  26       48.64       50.29     10.53 o 
  -1  -1  26      412.54      439.45     14.83 o 
   0  -1  26      155.23      147.00     15.10 o 
   1  -1  26       55.77       49.61      3.56 o 
   2  -1  26       14.12       14.14      4.70 o 
   3  -1  26        4.46       -0.33      4.88 o 
  -3   0  26      138.21      150.16      9.37 o 
  -2   0  26      102.33       99.36     11.34 o 
  -1   0  26        0.14        0.84      5.83 o 
   0   0  26      284.80      279.97      8.70 o 
   1   0  26      144.17      133.30      4.72 o 
   2   0  26       23.24       24.85      4.53 o 
   3   0  26       21.36       19.52      6.94 o 
  -3   1  26       38.58       47.94      4.17 o 
  -2   1  26       75.45       63.27      5.96 o 
  -1   1  26      469.29      494.84     12.16 o 
   0   1  26      190.35      201.60      6.60 o 
   1   1  26      101.45       93.10      4.10 o 
   2   1  26       42.94       43.21      4.89 o 
   3   1  26        5.23        7.03      4.77 o 
  -3   2  26       93.79       98.63      8.41 o 
  -2   2  26      131.82      115.89      8.82 o 
  -1   2  26        5.77        6.74      4.15 o 
   0   2  26      322.01      317.26      8.11 o 
   1   2  26      257.05      256.93      8.84 o 
   2   2  26        1.16        0.93      4.30 o 
   3   2  26       19.04        9.95      4.67 o 
  -3   3  26       22.57       32.78      6.82 o 
  -2   3  26       89.39       79.30      6.11 o 
  -1   3  26      504.06      477.42     23.88 o 
   0   3  26       74.64       69.09      8.03 o 
   1   3  26       29.50       27.81      4.75 o 
   2   3  26      216.01      219.74     11.07 o 
   3   3  26        1.13       -5.08      6.17 o 
  -3   4  26       85.07       86.76      7.87 o 
  -2   4  26       25.52       17.33      5.07 o 
  -1   4  26        0.61        2.19      4.29 o 
   0   4  26      415.52      435.73      8.78 o 
   1   4  26      154.65      151.93      8.13 o 
   2   4  26        0.10       -5.78      5.78 o 
   3   4  26       30.55       30.10      6.81 o 
  -2   5  26       56.42       62.95      8.58 o 
  -1   5  26      222.51      217.55      8.63 o 
   0   5  26       59.73       46.69      3.92 o 
   1   5  26       93.44       89.84      7.42 o 
   2   5  26       79.52       84.71     20.78 o 
   3   5  26        7.42       -0.49      7.08 o 
  -2   6  26       13.28       15.19      5.38 o 
  -1   6  26        3.95        8.24      4.78 o 
   0   6  26      218.93      232.68     15.88 o 
   1   6  26      100.08       85.78     12.01 o 
   2   6  26        4.21        0.04      6.86 o 
   3   6  26       12.50       10.94     11.80 o 
  -2   7  26       33.15       36.59      5.80 o 
  -1   7  26      126.91      132.79      9.78 o 
   0   7  26        5.41        3.82      4.64 o 
   1   7  26      156.97      154.53     14.48 o 
   2   7  26       42.42       41.50     11.44 o 
   3   7  26        4.22        0.71      7.95 o 
  -1   8  26        3.47        8.14      4.88 o 
   0   8  26       86.05       83.76      7.27 o 
   1   8  26       12.83        3.01     10.42 o 
   2   8  26        2.76       -2.09     11.42 o 
   0   9  26        2.43        0.54      6.16 o 
   1   9  26       89.68       65.05     12.55 o 
   0  -6  27        2.01       -0.27      6.31 o 
  -1  -5  27        0.52        1.96      5.30 o 
   0  -5  27        4.39        2.78      5.33 o 
   1  -5  27        1.44        9.67      4.59 o 
  -2  -4  27        5.37       17.12     11.49 o 
  -1  -4  27        0.91       -5.00      5.00 o 
   0  -4  27        0.13        5.89      4.63 o 
   1  -4  27        1.65       -3.79      4.17 o 
   2  -4  27        1.61        1.21      4.98 o 
  -2  -3  27       16.82       13.29     10.60 o 
  -1  -3  27        4.60        7.32      5.74 o 
   0  -3  27        0.11       -0.14      4.33 o 
   1  -3  27        0.35        3.01      4.13 o 
   2  -3  27        0.51        2.54      4.95 o 
  -2  -2  27        4.93       -1.74      9.95 o 
  -1  -2  27        3.07        3.82      4.61 o 
   0  -2  27        1.59        6.40      4.22 o 
   1  -2  27        0.59        2.56      3.57 o 
   2  -2  27        0.52       -2.08      4.73 o 
   3  -2  27        0.14       -2.68      5.22 o 
  -3  -1  27        6.51       10.64      5.77 o 
  -2  -1  27        0.19       -1.17      9.20 o 
  -1  -1  27        1.41        2.91      4.45 o 
   0  -1  27        2.48        3.81      4.12 o 
   1  -1  27        0.05       -0.92      3.51 o 
   2  -1  27        0.24       -2.29      4.47 o 
   3  -1  27        0.75       -1.09      5.01 o 
  -3   0  27        0.79        0.28      4.84 o 
  -2   0  27        7.95       14.61      9.50 o 
  -1   0  27        3.77        4.48      4.29 o 
   0   0  27        0.07        7.63      4.15 o 
   1   0  27        0.53        1.34      3.21 o 
   2   0  27        1.57       -1.68      4.51 o 
   3   0  27        0.21        0.49      4.85 o 
  -3   1  27        1.74        5.01      4.75 o 
  -2   1  27        0.05        4.51      4.96 o 
  -1   1  27        0.02        0.59      4.15 o 
   0   1  27       11.86       15.00      3.71 o 
   1   1  27        4.05        5.28      3.24 o 
   2   1  27        0.30        4.87      4.63 o 
   3   1  27        1.28        5.16      4.87 o 
  -3   2  27        0.09        4.48      4.02 o 
  -2   2  27        1.07        9.35      4.98 o 
  -1   2  27        0.99        4.34      4.32 o 
   0   2  27        3.84        7.39      3.67 o 
   1   2  27        6.89        9.20      3.80 o 
   2   2  27        5.76        4.40      4.59 o 
   3   2  27        0.17       -3.01      4.82 o 
  -3   3  27        2.30        2.99     10.57 o 
  -2   3  27        3.89       -0.45      4.95 o 
  -1   3  27        2.11       -4.79      4.79 o 
   0   3  27        8.21        8.23      3.83 o 
   1   3  27       15.04       11.30      5.72 o 
   2   3  27        0.01        0.46      6.77 o 
   3   3  27        1.91       -6.10      6.10 o 
  -2   4  27        0.48        3.43      5.02 o 
  -1   4  27       22.14       23.03      4.72 o 
   0   4  27        2.94        3.60      3.38 o 
   1   4  27        2.12       -1.24      5.64 o 
   2   4  27        0.54       -2.44      6.58 o 
   3   4  27        1.95        3.25      6.65 o 
  -2   5  27        3.62        2.25      5.16 o 
  -1   5  27        9.46       14.18      4.71 o 
   0   5  27       41.07       40.11      3.95 o 
   1   5  27       43.03       58.34      7.01 o 
   2   5  27        1.44       -2.93      6.71 o 
   3   5  27        8.54        8.55      7.41 o 
  -2   6  27        3.66       10.21      6.52 o 
  -1   6  27        9.53       12.36      5.22 o 
   0   6  27        3.82        6.40      4.68 o 
   1   6  27        3.48        6.59      9.99 o 
   2   6  27       13.34       14.80      7.35 o 
   3   6  27        0.37        3.41      9.51 o 
  -1   7  27        1.83        5.84      4.93 o 
   0   7  27       26.40       24.46      5.14 o 
   1   7  27       21.98       20.26     11.17 o 
   2   7  27        0.06       -3.47     11.00 o 
  -1   8  27       14.34        7.33      5.00 o 
   0   8  27        0.13        6.72      6.08 o 
   1   8  27        3.59        3.97     10.86 o 
   2   8  27       20.28       27.01     12.48 o 
  -1  -5  28       25.92       33.61     11.66 o 
   0  -5  28       11.63        7.04      5.75 o 
   1  -5  28       10.15       -0.58      6.32 o 
  -1  -4  28        0.38        0.61      8.05 o 
   0  -4  28       28.52       24.45      5.63 o 
   1  -4  28       19.25       23.23      8.09 o 
   2  -4  28        0.01        0.85      5.21 o 
  -2  -3  28      120.14      137.82     14.70 o 
  -1  -3  28       55.14       49.87     12.77 o 
   0  -3  28       26.74       24.75      4.88 o 
   1  -3  28       14.41       12.49      4.45 o 
   2  -3  28       16.70       15.20      5.28 o 
  -2  -2  28       16.11       13.99     10.75 o 
  -1  -2  28        4.38        3.12      4.80 o 
   0  -2  28      137.55      141.88      7.93 o 
   1  -2  28       54.08       45.48      4.85 o 
   2  -2  28        4.91       -2.54      4.75 o 
  -2  -1  28      148.21      154.45     13.98 o 
  -1  -1  28       71.45       60.25      5.63 o 
   0  -1  28       12.48       13.99      6.03 o 
   1  -1  28       48.25       45.44      4.15 o 
   2  -1  28       24.69       23.79      4.96 o 
   3  -1  28        6.79        7.78      5.42 o 
  -2   0  28       88.84      101.16     12.33 o 
  -1   0  28       15.84       18.13      4.77 o 
   0   0  28      209.20      229.21     12.39 o 
   1   0  28      109.27      102.52      5.05 o 
   2   0  28       14.58       12.88      4.88 o 
   3   0  28        2.19        1.79      5.06 o 
  -2   1  28      114.55      100.71      6.79 o 
  -1   1  28      170.18      175.06     18.41 o 
   0   1  28        2.58       -3.80      4.23 o 
   1   1  28       78.74       78.22      4.69 o 
   2   1  28       59.50       59.39      5.40 o 
   3   1  28        2.32        7.51      5.18 o 
  -2   2  28       82.97      101.07     11.12 o 
  -1   2  28       36.08       38.54      9.22 o 
   0   2  28      323.89      321.85      8.32 o 
   1   2  28       67.65       60.09      4.53 o 
   2   2  28        1.16        3.03      4.70 o 
   3   2  28       31.11       28.90      6.98 o 
  -2   3  28      126.18      122.07      8.28 o 
  -1   3  28       70.52       71.64      9.34 o 
   0   3  28       11.25       14.30      4.15 o 
   1   3  28      154.80      161.46     18.48 o 
   2   3  28       54.03       57.56      7.08 o 
   3   3  28        0.84        4.84      6.54 o 
  -2   4  28       26.51       23.03      5.46 o 
  -1   4  28       41.24       40.13      7.03 o 
   0   4  28      195.53      200.35      6.45 o 
   1   4  28       71.63       67.29      7.15 o 
   2   4  28        9.06       18.68      7.08 o 
   3   4  28       22.18       35.51      7.49 o 
  -2   5  28      148.38      144.92      9.42 o 
  -1   5  28       45.69       35.89      5.23 o 
   0   5  28        2.24        2.09      3.60 o 
   1   5  28      107.92       98.83      9.19 o 
   2   5  28       55.52       65.84     16.72 o 
   3   5  28        4.03       15.29      7.46 o 
  -2   6  28        0.17       -9.57      9.57 o 
  -1   6  28       30.25       36.93      5.29 o 
   0   6  28      157.30      143.52      6.86 o 
   1   6  28       20.45       13.88     10.69 o 
   2   6  28       48.43       64.34     12.46 o 
  -1   7  28       20.88       22.07     10.26 o 
   0   7  28        1.23        2.50      4.95 o 
   1   7  28       60.06       65.59     12.49 o 
   2   7  28       10.54        2.33     11.49 o 
   0   8  28       79.16       81.64      7.65 o 
   1   8  28       15.50       16.76     11.26 o 
  -1  -4  29       12.25       21.29      7.61 o 
   0  -4  29        1.33       -0.84      4.85 o 
   1  -4  29        0.02        7.70      6.09 o 
  -1  -3  29        2.60       -0.74      5.15 o 
   0  -3  29        1.54        4.90      4.71 o 
   1  -3  29        1.04       -0.71      4.59 o 
   2  -3  29        0.05        8.71      5.17 o 
  -2  -2  29        6.13       13.99     10.95 o 
  -1  -2  29        1.43        8.92      5.08 o 
   0  -2  29        1.88        8.33      4.69 o 
   1  -2  29        0.84        3.55      4.39 o 
   2  -2  29        0.04        1.80      5.13 o 
  -2  -1  29        0.33       10.07     10.36 o 
  -1  -1  29        6.50       12.54      6.33 o 
   0  -1  29        0.99       -3.41      4.32 o 
   1  -1  29        0.00        1.27      3.77 o 
   2  -1  29        0.20        2.49      7.36 o 
  -2   0  29        4.09       13.62     10.14 o 
  -1   0  29        0.05        2.36      4.77 o 
   0   0  29        0.15        5.38      4.49 o 
   1   0  29        2.23       -3.74      3.74 o 
   2   0  29        0.29       -3.07      4.90 o 
   3   0  29        0.03       -3.87      5.22 o 
  -2   1  29        1.59       -3.41      5.25 o 
  -1   1  29        0.82       -2.76      4.58 o 
   0   1  29        0.06        4.14      4.50 o 
   1   1  29        1.68        1.45      3.85 o 
   2   1  29        0.41        2.41      6.20 o 
   3   1  29        1.17       -4.86      5.24 o 
  -2   2  29        1.18        3.00      5.25 o 
  -1   2  29        5.00        7.60      8.56 o 
   0   2  29        0.11       -0.23      3.95 o 
   1   2  29        1.50        8.05      3.98 o 
   2   2  29        2.96        0.44      6.72 o 
   3   2  29        0.07        7.21      6.67 o 
  -2   3  29        2.05        0.83      5.27 o 
  -1   3  29        1.45        2.61      5.38 o 
   0   3  29       10.36        8.62      4.19 o 
   1   3  29        3.80        1.39      5.96 o 
   2   3  29        0.17       -5.02      5.02 o 
   3   3  29        0.10       -5.33      6.83 o 
  -2   4  29       17.66       24.38      5.66 o 
  -1   4  29        4.28       15.22      5.74 o 
   0   4  29        2.89        0.87      3.59 o 
   1   4  29       13.48       10.16      9.74 o 
   2   4  29       17.94       20.53     11.70 o 
   3   4  29        0.59       -4.13      7.27 o 
  -2   5  29        0.37        3.02      7.40 o 
  -1   5  29        0.46       -1.68      5.61 o 
   0   5  29        8.51        8.80      3.86 o 
   1   5  29        1.54       -3.37      6.37 o 
   2   5  29        0.18       -6.27     13.61 o 
  -1   6  29       20.08       24.44      5.29 o 
   0   6  29        0.01        0.01      4.97 o 
   1   6  29       13.37       -0.60     10.63 o 
   2   6  29       10.81        8.02     11.85 o 
  -1   7  29       15.64       20.11      7.76 o 
   0   7  29       16.57       20.03      6.46 o 
   1   7  29        0.16        2.38     11.21 o 
   0  -4  30       15.55        8.89      7.69 o 
  -1  -3  30       13.47       17.40     10.57 o 
   0  -3  30        0.77       -2.59      4.75 o 
   1  -3  30       20.57       22.14      4.94 o 
  -1  -2  30       76.21       90.75      8.15 o 
   0  -2  30       17.85        8.91      6.31 o 
   1  -2  30       11.82       16.44      4.66 o 
   2  -2  30        2.90        2.56      5.17 o 
  -2  -1  30       74.87       75.85     12.49 o 
  -1  -1  30       83.96       86.82     19.18 o 
   0  -1  30        0.16       -3.02      5.89 o 
   1  -1  30       44.15       46.35      5.10 o 
   2  -1  30       27.03       24.06      5.46 o 
  -2   0  30        9.31       10.11      5.55 o 
  -1   0  30       65.17       54.70      5.79 o 
   0   0  30       80.36       72.78      6.07 o 
   1   0  30        7.67        7.52      3.98 o 
   2   0  30        8.38       10.20      5.21 o 
  -2   1  30       44.05       43.13      7.63 o 
  -1   1  30      118.09      132.89      7.08 o 
   0   1  30        1.65        2.96      4.64 o 
   1   1  30       93.31       91.38      5.18 o 
   2   1  30       24.59       23.85      5.33 o 
  -2   2  30       21.97       17.13      5.75 o 
  -1   2  30       81.06       56.92     10.37 o 
   0   2  30       61.14       59.96      5.62 o 
   1   2  30       20.12       20.18      5.25 o 
   2   2  30       28.84       25.89      5.40 o 
  -2   3  30       51.08       31.76      5.96 o 
  -1   3  30       81.08       78.85      6.86 o 
   0   3  30        8.60        2.21      4.28 o 
   1   3  30       73.58       75.44      9.37 o 
   2   3  30       32.23       38.44      5.69 o 
  -2   4  30       10.13       24.90     10.44 o 
  -1   4  30      143.77      152.22      8.27 o 
   0   4  30       56.41       50.71      6.41 o 
   1   4  30       12.50        4.89      6.61 o 
   2   4  30       25.86       16.80      9.52 o 
  -1   5  30        3.38        4.07      9.66 o 
   0   5  30        7.32        2.38      5.06 o 
   1   5  30       84.65       90.99      8.26 o 
   2   5  30       16.63       -1.71     10.57 o 
  -1   6  30      113.62      120.36      8.00 o 
   0   6  30       28.32       33.82      5.71 o 
   1   6  30       12.03       12.30     11.17 o 
   2   6  30       17.45       -2.23     11.13 o 
   0   7  30       25.93       31.49      6.91 o 
   1   7  30       61.42       45.10     12.64 o 
   0  -3  31        1.62        1.11      5.12 o 
  -1  -2  31        0.01        8.07      5.28 o 
   0  -2  31        3.70        4.40      4.93 o 
   1  -2  31        0.11        3.70      4.64 o 
  -1  -1  31        4.67       11.24      5.32 o 
   0  -1  31        0.29       -4.19      6.62 o 
   1  -1  31        0.13        7.24      4.66 o 
   2  -1  31        0.24        1.20      5.36 o 
  -1   0  31        2.40        1.24      5.15 o 
   0   0  31        0.34        2.23      6.99 o 
   1   0  31        0.22       -1.97      4.04 o 
   2   0  31        0.42        3.96      5.45 o 
  -1   1  31        0.07       10.10      9.12 o 
   0   1  31        2.61        4.30     13.29 o 
   1   1  31        0.01       -1.27      4.15 o 
   2   1  31        0.12        6.29      5.73 o 
  -1   2  31        0.71       -4.07      8.92 o 
   0   2  31        1.62        3.24      4.99 o 
   1   2  31        1.50       -4.52      5.20 o 
   2   2  31        1.67       -0.29      5.27 o 
  -1   3  31       14.31       22.56      6.14 o 
   0   3  31        2.41        5.55      5.11 o 
   1   3  31        0.49        1.20      6.64 o 
   2   3  31        1.76       -5.64      6.38 o 
  -1   4  31        0.41        0.13      5.87 o 
   0   4  31        1.22       -2.58      4.75 o 
   1   4  31        3.03        1.01      6.68 o 
   2   4  31        0.58       -6.33     10.08 o 
  -1   5  31       16.95       25.43      6.36 o 
   0   5  31       17.50       15.31      6.97 o 
   1   5  31        1.05        1.10      6.93 o 
   2   5  31        3.04       -7.29     11.07 o 
   0   6  31        8.80        9.84      5.60 o 
   1   6  31        8.78        3.85     11.23 o 
   0  -2  32       34.44       37.81      5.68 o 
  -1  -1  32        0.21       -1.88      7.49 o 
   0  -1  32       18.45        8.89      5.11 o 
   1  -1  32       12.82       23.12      7.51 o 
  -1   0  32       27.94       15.90      6.09 o 
   0   0  32       72.34       82.01      8.70 o 
   1   0  32        1.38        1.72      4.73 o 
  -1   1  32        5.82       -4.69      9.22 o 
   0   1  32       21.88       11.96      5.12 o 
   1   1  32       18.89       24.61      4.57 o 
   2   1  32        9.55        5.78     10.89 o 
  -1   2  32       32.98       21.58      6.17 o 
   0   2  32       85.05       80.44      8.17 o 
   1   2  32        0.04       -1.25      4.25 o 
   2   2  32       11.30       13.16      6.74 o 
  -1   3  32        3.68        2.95      6.05 o 
   0   3  32       58.38       66.72      6.18 o 
   1   3  32       27.92       34.90      8.31 o 
   2   3  32        9.80        7.28      7.07 o 
  -1   4  32       67.23       61.97      7.13 o 
   0   4  32       10.91       14.48      4.90 o 
   1   4  32        0.11       -3.99      7.22 o 
   0   5  32       87.96      105.83     29.37 o 
   1   5  32       16.30       10.06      7.55 o 
   0   0  33        0.10        2.22      5.05 o 
   1   0  33        0.56       10.22      9.49 o 
   0   1  33        0.06       -2.63      5.04 o 
   1   1  33        0.81        3.33      6.23 o 
   0   2  33        5.83       11.42      8.37 o 
   1   2  33        0.65       -6.53      6.53 o 
   0   3  33        0.22        4.56      9.02 o 
   1   3  33        2.59        1.76      7.13 o 
   0   4  33       11.83       14.69      5.61 o 
                                                 
